# Supplementary material for: Small siphophage binding to an open state of the LptDE outer membrane lipopolysaccharide translocon
Source: Proc Natl Acad Sci U S A. 2025 Nov 26;122(48):e2516650122. doi: 10.1073/pnas.2516650122 (PMC12685063; doi:10.1073/pnas.2516650122)
Supplement: Supplementary file 2 — Dataset S01 (XLSX) [file pnas.2516650122.sd01.xlsx]

## Sheet: Total peptides
	1 µL of original sample + 19 µL 0.1% TFA loaded onto an EvoTip - No digestion
	EvoSep 100 SPD
	timsTOF HT PASEF-DDA
	FragPipe, E.coli plus targets and contaminants, 1%FDR
	Peptide Sequence	Protein
	ADLASQCMLGVPSYDRPLVQGDTNDLPVTIN	LptD
	ADLASQCMLGVPSYDRPLVQGDTN	LptD
	ADLASQCMLGVPSYDRPLVQ	LptD
	ADLASQCMLGVPSYDRPL	LptD
	ADLASQCMLGVPS	LptD
	ADLASQCMLGVPSYDRPLVQG	LptD
	ADLASQCMLGVPSY	LptD
	ADLASQCMLGVPSYDRPLVQGDTNDLPVTINA	LptD
	ADLASQCMLGVPSYDRPLVQGDTNDLPVTINADHAKGDYPDDAVFTGSVDIMQGNSRLQA	LptD
	ADLASQCML	LptD
	ADLASQCMLGVPSYD	LptD
	ADLASQCMLGVPSYDRPLVQGDTNDLPVTINADHAKGDYPDDAVFTGS	LptD
	ADLASQCMLGVPSYDRPLVQGDTNDLPVTINADHAKGDYPDDAVFTGSVDIM	LptD
	DLASQCMLGVPSYDRPLVQGDTNDLPVTIN	LptD
	GAGILIDYNDGRPRMEITAGL	oekoRBP
	DLASQCMLGVPSY	LptD
	DLASQCMLGVPSYDRPL	LptD
	KVMILDSGDPNGPLS	LptE
	GAGILIDYNDGRPRMEIT	oekoRBP
	DLASQCMLGVPSYDRPLVQGDTN	LptD
	DLASQCMLGVPS	LptD
	DLASQCMLGVPSYDRPLVQ	LptD
	MLGVPSYDRPLVQGDTNDLPVTIN	LptD
	MLGVPSYDRPLVQGDTN	LptD
	MLGVPSYDRPLVQGDTNDLPVTINADHAKGDYPDDAVFTGSVDIMQGNSRLQA	LptD
	GAGILIDYNDGRPRMEITA	oekoRBP
	MLGVPSYDRPL	LptD
	MLGVPSYDRPLVQ	LptD
	MLGVPSYDRPLVQGDTNDLPVTINADHAKGDYPDDAVFTGSVDIMQGN	LptD
	MLGVPSYDRPLVQGDTNDLPVTINADHAKGDYPDDAVFTGSVDIMQGNSRL	LptD
	MLGVPSYDRPLVQGDTNDLPVTINA	LptD
	MLGVPSYDRPLVQGDTNDLPVTINAD	LptD
	MLGVPSYDRP	LptD
	MLGVPSYDRPLVQG	LptD
	MLGVPSYDRPLVQGDTNDLPVT	LptD
	MLGVPSYDRPLVQGDTNDLPVTINADHA	LptD
	MLGVPSYDRPLVQGDTNDLPVTINADHAK	LptD
	MLGVPSYDRPLVQGDTNDLPVTINADHAKGDYPDD	LptD
	MLGVPSYDRPLVQGDTNDLPVTINADHAKGDYPDDAVFTGS	LptD
	MLGVPSYDRPLVQGDTNDLPVTINADHAKGDYPDDAVFTGSV	LptD
	MLGVPSYDRPLVQGDTNDLPVTINADHAKGDYPDDAVFTGSVDIMQGNS	LptD
	ILDSGDPNGPLSRAVR	LptE
	MLGVPSYDRPLVQGDTNDLPVTINADHAKGDYPDDAVFTGSVDIMQGNSRLQ	LptD
	MLGVPSYDRPLV	LptD
	MLGVPSYDRPLVQGDTNDLPV	LptD
	MLGVPSYDRPLVQGDTNDLPVTINADH	LptD
	MLGVPSYDRPLVQGDTNDLPVTINADHAKG	LptD
	MLGVPSYDRPLVQGDTNDLPVTINADHAKGDYPDDAVFTGSVDIM	LptD
	MLGVPSYDRPLVQGDTNDLPVTINADHAKGDYPDDAVFTGSVDIMQ	LptD
	QVMNDAPAVASTDYMKLFA	aceE
	MLGVPSYDRPLVQGDTNDLPVTINADHAKGDYPDDAVFTGSVDIMQGNSRLQAD	LptD
	MLGVPSYDRPLVQGDTNDLPVTINADHAKGDYPDDAVFTGSVDIMQGNSRLQADEVQL	LptD
	LGVPSYDRPLVQGDTNDLPVTIN	LptD
	LGVPSYDRPLVQGDTNDLPVTINADHAKGDYPDDAVFTGS	LptD
	ILDSGDPNGPLSRAVRN	LptE
	LGVPSYDRPLVQGDTNDLPVTINADHAKGDYPDDAVFTGSVDIMQGNSRLQA	LptD
	GAGILIDYNDGRPR	oekoRBP
	LGVPSYDRPLVQGDTNDLPVT	LptD
	LGVPSYDRPLVQGDTNDLPVTINA	LptD
	LGVPSYDRPLVQGDTNDLPVTINADHAKGDYPDDAVFTGSVDIMQGNSRL	LptD
	LGVPSYDRPL	LptD
	LGVPSYDRPLVQGDTNDLPVTINADHAKGDYPDDAVFTGSVDIMQGNSRLQ	LptD
	LGVPSYDRPLVQ	LptD
	LGVPSYDRPLVQGDTN	LptD
	LGVPSYDRPLVQGDTNDLPVTINAD	LptD
	LGVPSYDRPLVQGDTNDLPVTINADH	LptD
	LGVPSYDRPLVQGDTNDLPVTINADHA	LptD
	LGVPSYDRPLVQGDTNDLPVTINADHAKGDYPDDAVFTGSVDIM	LptD
	LGVPSYDRPLVQGDTNDLPVTINADHAKGDYPDDAVFTGSVDIMQ	LptD
	LGVPSYDRPLVQGDTNDLPVTINADHAKGDYPDDAVFTGSVDIMQGN	LptD
	LGVPSYDRPLVQGDTNDLPVTINADHAKGDYPDDAVFTGSVDIMQGNSRLQAD	LptD
	LGVPSYDRPLV	LptD
	NDAPAVASTDYMKLFAEQV	aceE
	LGVPSYDRPLVQG	LptD
	LGVPSYDRPLVQGD	LptD
	LGVPSYDRPLVQGDTNDLPVTI	LptD
	LGVPSYDRPLVQGDTNDLPVTINADHAK	LptD
	LGVPSYDRPLVQGDTNDLPVTINADHAKG	LptD
	LGVPSYDRPLVQGDTNDLPVTINADHAKGDYPD	LptD
	LGVPSYDRPLVQGDTNDLPVTINADHAKGDYPDD	LptD
	LGVPSYDRPLVQGDTNDLPVTINADHAKGDYPDDA	LptD
	LGVPSYDRPLVQGDTNDLPVTINADHAKGDYPDDAVFT	LptD
	LGVPSYDRPLVQGDTNDLPVTINADHAKGDYPDDAVFTG	LptD
	LGVPSYDRPLVQGDTNDLPVTINADHAKGDYPDDAVFTGSVDIMQG	LptD
	LGVPSYDRPLVQGDTNDLPVTINADHAKGDYPDDAVFTGSVDIMQGNS	LptD
	LGVPSYDRPLVQGDTNDLPVTINADHAKGDYPDDAVFTGSVDIMQGNSRLQADEVQL	LptD
	GVPSYDRPLVQGDTNDLPVTINADHAKGDYPDDAVFTGSVDIMQGNSRLQA	LptD
	GVPSYDRPLVQGDTNDLPVTINADHAKGDYPDDAVFTGSVDIMQGNS	LptD
	GVPSYDRPLVQGDTNDLPVTIN	LptD
	GVPSYDRPLVQGDTNDLPVTINADHAKGDYPDDAVFTG	LptD
	GVPSYDRPLVQGDTNDLPVTINADHAKGDYPDDAVFTGSVDIM	LptD
	GVPSYDRPLVQGDTNDLPVTINADHAKGDYPDDAVFTGSVDIMQGNSRLQ	LptD
	ILDSGDPNGPLSRAVRNQL	LptE
	GVPSYDRPL	LptD
	GVPSYDRPLVQGDTNDLPVTINAD	LptD
	EQVRTYVPADDYRVLGTDGFG	aceE
	ILDSGDPNGPLSR	LptE
	GVPSYDRPLVQGDTNDLPVTINADHAKGDYPDDAVFTGS	LptD
	GVPSYDRPLVQGDTNDLPVTINADHAKGDYPDDAVFTGSVDIMQGN	LptD
	GAGILIDYNDGRP	oekoRBP
	GAGILIDYNDGRPRM	oekoRBP
	GVPSYDRPLVQGDTNDLPVTINADHAKGDYPDDAVFTGSVDIMQGNSRL	LptD
	GVPSYDRPLVQGDTN	LptD
	GVPSYDRPLVQGDTNDLPVTINA	LptD
	GVPSYDRPLVQGDTNDLPVTINADH	LptD
	GVPSYDRPLVQGDTNDLPVTINADHAKGDYPDDAVFTGSVDIMQ	LptD
	GVPSYDRPLVQGDTNDLPVTINADHAKGDYPDDAVFTGSVDIMQGNSRLQAD	LptD
	GVPSYDRPLVQGDTNDLPVTINADHAKGDYPDD	LptD
	GVPSYDRPLVQGDTNDLPVTINADHAKGDYPDDAVFTGSV	LptD
	GVPSYDRPLVQGDTNDLPVTINADHAKGDYPDDAVFTGSVDIMQG	LptD
	GVPSYDRP	LptD
	GVPSYDRPLV	LptD
	GVPSYDRPLVQG	LptD
	GVPSYDRPLVQGD	LptD
	GVPSYDRPLVQGDTNDLPVT	LptD
	GVPSYDRPLVQGDTNDLPVTINADHA	LptD
	GVPSYDRPLVQGDTNDLPVTINADHAKG	LptD
	GVPSYDRPLVQGDTNDLPVTINADHAKGDYPDDAVFT	LptD
	GVPSYDRPLVQGDTNDLPVTINADHAKGDYPDDAVFTGSVDIMQGNSR	LptD
	GVPSYDRPLVQGDTNDLPVTINADHAKGDYPDDAVFTGSVDIMQGNSRLQADEVQ	LptD
	GVPSYDRPLVQGDTNDLPVTINADHAKGDYPDDAVFTGSVDIMQGNSRLQADEVQL	LptD
	GVPSYDRPLVQ	LptD
	GVPSYDRPLVQGDT	LptD
	GVPSYDRPLVQGDTNDLPV	LptD
	DAIAKFNIDADKVNPRLA	aceE
	GVPSYDRPLVQGDTNDLPVTI	LptD
	GVPSYDRPLVQGDTNDLPVTINADHAK	LptD
	GVPSYDRPLVQGDTNDLPVTINADHAKGDYPD	LptD
	GVPSYDRPLVQGDTNDLPVTINADHAKGDYPDDAVF	LptD
	VPSYDRPL	LptD
	VPSYDRPLVQGDTNDLPVTIN	LptD
	VPSYDRPLVQGDTNDLPVTINADHAKGDYPDDAVFTGSVDIMQGNSRLQA	LptD
	VPSYDRPLVQGDTN	LptD
	VPSYDRPLVQGDTNDLPVTINA	LptD
	KFNIDADKVNPRLA	aceE
	GAGILIDYNDGRPRME	oekoRBP
	GAGILIDYND	oekoRBP
	VPSYDRPLVQGDTNDLPVTINADHAKG	LptD
	VPSYDRPLVQGDTNDLPVTINADHAKGDYPDDAVFTGSVDIMQGNSRL	LptD
	VPSYDRPLVQGDT	LptD
	VPSYDRPLVQGDTNDLPVTINADHAKGDYPDDAVFTGSVDIM	LptD
	VPSYDRPLVQGDTNDLPVTINADHAKGDYPDDAVFTGSVDIMQGN	LptD
	VPSYDRPLVQGDTNDLPVTINADHAKGDYPDDAVFTGSVDIMQGNSRLQ	LptD
	VPSYDRP	LptD
	VPSYDRPLV	LptD
	VPSYDRPLVQ	LptD
	VPSYDRPLVQG	LptD
	VPSYDRPLVQGD	LptD
	FNIDADKVNPRLA	aceE
	VPSYDRPLVQGDTNDLPVT	LptD
	VPSYDRPLVQGDTNDLPVTI	LptD
	VPSYDRPLVQGDTNDLPVTINAD	LptD
	VPSYDRPLVQGDTNDLPVTINADH	LptD
	VPSYDRPLVQGDTNDLPVTINADHA	LptD
	VPSYDRPLVQGDTNDLPVTINADHAK	LptD
	GAGILIDYNDGRPRMEI	oekoRBP
	VPSYDRPLVQGDTNDLPVTINADHAKGDYPDDAVFTGS	LptD
	FNIDADKVNPR	aceE
	PSYDRPLVQGDTNDLPVTIN	LptD
	PSYDRPLVQ	LptD
	NIDADKVNPRLA	aceE
	PSYDRPLVQG	LptD
	PSYDRPLVQGDTNDLPVTINAD	LptD
	ILDSGDPNGPLSRA	LptE
	PSYDRPLVQGDTNDLPVTINADHAKGDYPDDAVFTGS	LptD
	SYDRPLVQ	LptD
	GAGILIDYNDGRPRMEITAG	oekoRBP
	AGILIDYNDGRPR	oekoRBP
	AGILIDYNDGRP	oekoRBP
	SYDRPLVQGDTN	LptD
	SYDRPLVQGDTNDLPVTIN	LptD
	SYDRPLVQGDTNDLPVTINA	LptD
	SYDRPLVQGDTNDLPVTINADHAKGDYPDDAVFTGSVDIMQGNSRLQA	LptD
	SYDRPLVQGDTNDLPVTINADHAKGDYPDDAVFTGSVDIM	LptD
	SYDRPLV	LptD
	SYDRPLVQG	LptD
	SYDRPLVQGDTNDLPV	LptD
	SYDRPLVQGDTNDLPVT	LptD
	SYDRPLVQGDTNDLPVTINAD	LptD
	SYDRPLVQGDTNDLPVTINADH	LptD
	SYDRPLVQGDTNDLPVTINADHAKG	LptD
	SYDRPLVQGDTNDLPVTINADHAKGDYPDDAVFTGS	LptD
	SYDRPLVQGDTNDLPVTINADHAKGDYPDDAVFTGSVDIMQGNS	LptD
	YDRPLVQGDTNDLPVTINADHAKGDYPDDAVFTGSVDIMQGNSRLQ	LptD
	YDRPLVQGDTNDLPVTINADHAKGDYPDDAVFTGSVDIMQGN	LptD
	YDRPLVQGDTNDLPVTIN	LptD
	YDRPLVQGDTNDLPVTINADHAKG	LptD
	YDRPLVQGDTNDLPVTINADHAKGDYPDDAVFTGSVDIMQGNS	LptD
	YDRPLVQGDTNDLPVTINADHAK	LptD
	YDRPLVQGDTNDLPVTINADHAKGDYPDDAVFTGSVDIMQGNSR	LptD
	YDRPLVQGDTNDLPVTINADHAKGDYPDDAVFTGSVDIMQGNSRL	LptD
	YDRPLVQGDTNDLPVTINADHAKGDYPDDAVFTGSVDIMQGNSRLQA	LptD
	YDRPLVQG	LptD
	YDRPLVQGDTNDLPVTINADHAKGDYPDDAVFTGSVDIM	LptD
	YDRPLVQGDTNDLPVTINADHAKGDYPDDAVFTGSVDIMQ	LptD
	YDRPLVQ	LptD
	YDRPLVQGDTN	LptD
	YDRPLVQGDTNDLPVTINADHAKGDYPDDAVFT	LptD
	YDRPLVQGDTNDLPVTINADHAKGDYPDDAVFTGS	LptD
	YDRPLVQGDTNDLPVTINADHAKGDYPDDAVFTGSVDIMQG	LptD
	YDRPLVQGD	LptD
	QARNQLLAEAAKHPDMLTS	acrB
	YDRPLVQGDTNDLP	LptD
	YDRPLVQGDTNDLPV	LptD
	YDRPLVQGDTNDLPVTINADH	LptD
	YDRPLVQGDTNDLPVTINADHA	LptD
	YDRPLVQGDTNDLPVTINADHAKGDYPDD	LptD
	YDRPLVQGDTNDLPVTINADHAKGDYPDDAVF	LptD
	YDRPLVQGDTNDLPVTINADHAKGDYPDDAVFTG	LptD
	YDRPLVQGDTNDLPVTINADHAKGDYPDDAVFTGSV	LptD
	YDRPLVQGDTNDLPVTINADHAKGDYPDDAVFTGSVDIMQGNSRLQAD	LptD
	YDRPLVQGDT	LptD
	YDRPLVQGDTNDLPVT	LptD
	YDRPLVQGDTNDLPVTI	LptD
	YDRPLVQGDTNDLPVTINA	LptD
	YDRPLVQGDTNDLPVTINAD	LptD
	YDRPLVQGDTNDLPVTINADHAKGDYPD	LptD
	AGILIDYNDGRPRME	oekoRBP
	DRPLVQGDTNDLPVTINADHAKGDYPDDAVFTGSVDIMQGNSRLQA	LptD
	DRPLVQGDTNDLPVTINADHAKGDYPDDAVFTGSVDIM	LptD
	DRPLVQGDTNDLPVTINADHAKG	LptD
	DRPLVQGDTNDLPVTINADHAKGDYPDDAVFTGSVDIMQGN	LptD
	DRPLVQGDTNDLPVTINADHAKGDYPDDAVFTGSVDIMQGNS	LptD
	DRPLVQGDTNDLPVTINADHAKGDYPDDAVFTGSVDIMQGNSRL	LptD
	DRPLVQGDTNDLPVTIN	LptD
	DRPLVQGDTNDLPVTINADHAKGDYPDDAVFTGSVDIMQGNSRLQ	LptD
	DRPLVQGDTNDLPVT	LptD
	DRPLVQGDTNDLPVTI	LptD
	DRPLVQGDTNDLPVTINADHA	LptD
	DRPLVQGDTNDLPVTINADHAKGDYPDDAVFTGS	LptD
	DRPLVQGDTN	LptD
	DRPLVQGDTNDLPV	LptD
	AGILIDYNDGRPRMEIT	oekoRBP
	DRPLVQGDTNDLPVTINA	LptD
	DRPLVQGDTNDLPVTINAD	LptD
	DRPLVQGDTNDLPVTINADH	LptD
	DRPLVQGDTNDLPVTINADHAK	LptD
	DRPLVQGDTNDLPVTINADHAKGDYPDD	LptD
	DRPLVQGDTNDLPVTINADHAKGDYPDDAVFT	LptD
	DRPLVQGDTNDLPVTINADHAKGDYPDDAVFTG	LptD
	DRPLVQGDTNDLPVTINADHAKGDYPDDAVFTGSV	LptD
	DRPLVQGDTNDLPVTINADHAKGDYPDDAVFTGSVDIMQGNSRLQADEVQL	LptD
	RPLVQGDTNDLPVTINADHAKGDYPDDAVFTGSVDIMQGNS	LptD
	RPLVQGDTNDLPVTINADHAKGDYPDDAVFTGSVDIMQGN	LptD
	RPLVQGDTNDLPVTINAD	LptD
	AGILIDYNDGRPRMEITA	oekoRBP
	RPLVQGDTNDLPVTINADHA	LptD
	RPLVQGDTNDLPVTINADHAKGDYPDDAVFTGSVDIMQGNSRLQA	LptD
	RPLVQGDTNDLPVTIN	LptD
	RPLVQGDTNDLPVTINA	LptD
	AGILIDYNDGRPRMEITAGL	oekoRBP
	GILIDYNDGRPR	oekoRBP
	RPLVQGDTNDLPVTINADH	LptD
	RPLVQGDTNDLPVTINADHAKGDYPDD	LptD
	RPLVQGDTNDLPVTINADHAKGDYPDDAVFTG	LptD
	RPLVQGDTNDLPVTINADHAKGDYPDDAVFTGS	LptD
	RPLVQGDTNDLPVTINADHAKGDYPDDAVFTGSV	LptD
	RPLVQGDTNDLPVTINADHAKGDYPDDAVFTGSVDIM	LptD
	RNQLLAEAA	acrB
	RPLVQGDTNDLPVTINADHAKGDYPDDAVFTGSVDIMQGNSRL	LptD
	PLVQGDTNDLPVTIN	LptD
	PLVQGDTNDLPVTINADHA	LptD
	LVQGDTNDLPVTINADHA	LptD
	LVQGDTNDLPVTINADHAKGDYPDDAVFTG	LptD
	LVQGDTNDLPVTINADHAKGDYPDDAVFTGSVDIM	LptD
	LVQGDTNDLPVTINADHAKGDYPDDAVFTGSVDIMQGNS	LptD
	LVQGDTNDLPVTINADHAKGDYPDDAVFTGSVDIMQGNSRLQA	LptD
	LVQGDTNDLPVTIN	LptD
	LVQGDTNDLPVTINA	LptD
	LVQGDTNDLPVTINAD	LptD
	RNQLLAEAAKHPDMLTS	acrB
	LVQGDTNDLPVTINADH	LptD
	ILDSGDPNGPLSRAV	LptE
	LVQGDTNDLPVTINADHAK	LptD
	LVQGDTNDLPVTINADHAKGDYPDDAVFTGS	LptD
	LVQGDTNDLPVTINADHAKGDYPDDAVFTGSV	LptD
	GILIDYNDGRPRMEIT	oekoRBP
	LVQGDTNDLPVTINADHAKGDYPDDAVFTGSVDIMQGNSRLQ	LptD
	LVQGDTNDLPVTINADHAKGDYPDDAVFTGSVDIMQGNSRLQADEVQLHQ	LptD
	LVQGDTNDLPVT	LptD
	LVQGDTNDLPVTINADHAKG	LptD
	LVQGDTNDLPVTINADHAKGDYPDD	LptD
	LVQGDTNDLPVTINADHAKGDYPDDAVFT	LptD
	LVQGDTNDLPVTINADHAKGDYPDDAVFTGSVDIMQG	LptD
	GILIDYNDGRPRME	oekoRBP
	GILIDYNDGRPRMEITAGL	oekoRBP
	LVQGDTNDLPVTINADHAKGDYPDDAVFTGSVDIMQGN	LptD
	LVQGDTNDLPVTINADHAKGDYPDDAVFTGSVDIMQGNSRL	LptD
	ILDSGDPNGPLSRAVRNQLRLN	LptE
	ILIDYNDGRP	oekoRBP
	NQLLAEAAKHPDMLTS	acrB
	ILIDYNDGRPR	oekoRBP
	ILIDYNDGRPRME	oekoRBP
	ILIDYNDGRPRMEIT	oekoRBP
	NQLLAEAAKHPDMLTSVRPN	acrB
	GQAAPGKSTGEAMELMEQL	acrB
	GGTDAAALPAALASVKGWVSAKLQ	alaS
	SIGVTDEGQLMNVNADQAATALA	argB
	LVQGDTNDLPVTINADHAKGDYPDDAVFTGSVDIMQGNSRLQADEVQL	LptD
	DVSGILDGKGQRIA	argB
	YGQMNEPPGNRLRVA	atpD
	KTGSITSVQAV	atpD
	ILIDYNDGRPRMEITAGL	oekoRBP
	LIDYNDGRPRMEIT	oekoRBP
	VQGDTNDLPVTINADHAKGDYPDDAVFTGSVDIM	LptD
	VQGDTNDLPVTINADHAKGDYPDDAVFTGSVDIMQGNSRLQ	LptD
	VQGDTNDLPVTINADHAKGDYPDDAVFTGSVDIMQGN	LptD
	VQGDTNDLPVTINADHAKGDYPDDAVFTGSVDIMQGNS	LptD
	VQGDTNDLPVTINADHAKGDYPDDAVFTGSVDIMQGNSRL	LptD
	VQGDTNDLPVTINADHAKGDYPDDAVFTGSVDIMQGNSRLQA	LptD
	VQGDTNDLPVTIN	LptD
	VQGDTNDLPVTINADHAKGDYPDDA	LptD
	VQGDTNDLPVTINADHAKGDYPDDAVFTG	LptD
	VQGDTNDLPVTINA	LptD
	VQGDTNDLPVTINADHAK	LptD
	VQGDTNDLPVTINADHAKG	LptD
	VQGDTNDLPVTINADHAKGDYPDDAVFT	LptD
	VQGDTNDLPVTINADHAKGDYPDDAVFTGS	LptD
	VQGDTNDLPVTINADHAKGDYPDDAVFTGSV	LptD
	VQGDTNDLPVTINADHAKGDYPDDAVFTGSVDIMQGNSRLQAD	LptD
	VQGDTNDLPVTINADHAKGDYPDDAVFTGSVDIMQGNSRLQADEVQLH	LptD
	VQGDTNDLPVTINADHAKGDYPDDAVFTGSVDIMQGNSRLQADEVQLHQ	LptD
	VQGDTNDLPVT	LptD
	VQGDTNDLPVTINADH	LptD
	VQGDTNDLPVTINADHA	LptD
	VQGDTNDLPVTINADHAKGDYPD	LptD
	VQGDTNDLPVTINADHAKGDYPDD	LptD
	VQGDTNDLPVTINADHAKGDYPDDAVF	LptD
	VQGDTNDLPVTINADHAKGDYPDDAVFTGSVDIMQ	LptD
	VQGDTNDLPVTINADHAKGDYPDDAVFTGSVDIMQGNSR	LptD
	QGDTNDLPVTINA	LptD
	QGDTNDLPVTINADHAKGDYPDDAVFTGSVDIMQGNSRLQ	LptD
	QGDTNDLPVTINADHAKGDYPDDAVFTGSVDIMQGNSRLQA	LptD
	QGDTNDLPVTIN	LptD
	QGDTNDLPVTINAD	LptD
	QGDTNDLPVTINADHA	LptD
	QGDTNDLPVTINADHAKG	LptD
	QGDTNDLPVTINADHAKGDYPDDAVFTGS	LptD
	GDTNDLPVTINADHAKGDYPDDAVFTGSVDIMQGNSRL	LptD
	GDTNDLPVTINADHAKGDYPDDAVFTGSVDIMQGNSRLQADEVQLHQ	LptD
	GDTNDLPVTINADHAKGDYPDDAVFTGS	LptD
	GDTNDLPVTINADHAKGDYPDDAVFTGSVDIM	LptD
	GDTNDLPVTINADHAKGDYPDDAVFTGSVDIMQGN	LptD
	GDTNDLPVTINADHAKGDYPDDAVFTGSVDIMQGNSRLQ	LptD
	GDTNDLPVTINADHAK	LptD
	YNKARQASITQELTEIVSGAAAV	atpG
	GDTNDLPVTINADHAKGDYPDDAVFTG	LptD
	GDTNDLPVTINADHAKGDYPDDAVFTGSV	LptD
	GDTNDLPVTINADHAKGDYPDDAVFTGSVDIMQ	LptD
	GDTNDLPVTINADHAKGDYPDDAVFTGSVDIMQGNS	LptD
	GDTNDLPVTIN	LptD
	GDTNDLPVTINADH	LptD
	GDTNDLPVTINADHA	LptD
	GDTNDLPVTINADHAKGDYPDD	LptD
	GDTNDLPVTINADHAKGDYPDDAVFT	LptD
	GDTNDLPVTINADHAKGDYPDDAVFTGSVD	LptD
	GDTNDLPVTINADHAKGDYPDDAVFTGSVDIMQGNSR	LptD
	GDTNDLPVTINADHAKGDYPDDAVFTGSVDIMQGNSRLQA	LptD
	GDTNDLPVTINADHAKGDYPDDAVFTGSVDIMQGNSRLQADEVQLH	LptD
	DSGDPNGPLSRA	LptE
	GDTNDLPVTINA	LptD
	GDTNDLPVTINAD	LptD
	GDTNDLPVTINADHAKGDYPDDAVF	LptD
	GDVNEETFNEAYMMHTT	cadA
	TTSPHYGIVASTETAAAM	cadA
	IDYNDGRPRMEIT	oekoRBP
	GDTNDLPVTINADHAKGDYPDDAVFTGSVDIMQG	LptD
	GDTNDLPVTINADHAKGDYPDDAVFTGSVDIMQGNSRLQAD	LptD
	GDTNDLPVTINADHAKGDYPDDAVFTGSVDIMQGNSRLQADEVQ	LptD
	GDTNDLPVTINADHAKGDYPDDAVFTGSVDIMQGNSRLQADEVQL	LptD
	GDTNDLPVTINADHAKGDYPDDAVFTGSVDIMQGNSRLQADEVQLHQK	LptD
	DTNDLPVTINADHAKGDYPDDAVFTGSVDIMQGN	LptD
	DTNDLPVTINADHAKGDYPDDAVFTGSVDIM	LptD
	DTNDLPVTIN	LptD
	DTNDLPVTINAD	LptD
	DTNDLPVTINADHAKGDYPDDAVFT	LptD
	DTNDLPVTINADHAKGDYPDDAVFTGS	LptD
	DTNDLPVTINADHAKGDYPDDAVFTGSVDIMQGNS	LptD
	DTNDLPVTINADHAKGDYPDDAVFTGSVDIMQGNSR	LptD
	DTNDLPVTINADHAKGDYPDDAVFTGSVDIMQGNSRL	LptD
	DTNDLPVTINADHAKGDYPDDAVFTGSVDIMQGNSRLQ	LptD
	DTNDLPVTINADHAKGDYPDDAVFTGSVDIMQGNSRLQA	LptD
	DTNDLPVTINADHAKGDYPDDAVFTGSVDIMQGNSRLQAD	LptD
	DTNDLPVTINA	LptD
	DTNDLPVTINADH	LptD
	IDYNDGRP	oekoRBP
	IDYNDGRPRMEITA	oekoRBP
	DTNDLPVTINADHA	LptD
	DTNDLPVTINADHAKG	LptD
	DTNDLPVTINADHAKGDYPDD	LptD
	DTNDLPVTINADHAKGDYPDDA	LptD
	DTNDLPVTINADHAKGDYPDDAVF	LptD
	DTNDLPVTINADHAKGDYPDDAVFTGSV	LptD
	DTNDLPVTINADHAKGDYPDDAVFTGSVD	LptD
	DTNDLPVTINADHAKGDYPDDAVFTGSVDIMQGNSRLQADEVQL	LptD
	DTNDLPVTINADHAKGDYPDDAVFTGSVDIMQGNSRLQADEVQLH	LptD
	DTNDLPVTINADHAKGDYPDDAVFTGSVDIMQGNSRLQADEVQLHQ	LptD
	TNDLPVTINADHAKGDYPDDAVFTGSVDIM	LptD
	TNDLPVTINADHAKGDYPDDAVFTGSVDIMQGNSRLQA	LptD
	TNDLPVTINADHAKGDYPDDAVF	LptD
	TNDLPVTINADHAKGDYPDDAVFTGSVDIMQGNSRLQ	LptD
	TNDLPVTINAD	LptD
	TNDLPVTINADH	LptD
	TNDLPVTINADHAKGDYPDDAVFTGS	LptD
	TNDLPVTINADHAKGDYPDDAVFTGSV	LptD
	TNDLPVTINADHAKGDYPDDAVFTGSVDIMQGN	LptD
	TNDLPVTINADHAKGDYPDDAVFTGSVDIMQGNS	LptD
	IDYNDGRPRMEITAGL	oekoRBP
	TNDLPVTINADHAKGDYPDDAVFTGSVDIMQGNSRL	LptD
	TSPHYGIVASTETAAA	cadA
	TNDLPVTINADHAKGDYPDDAVFTGSVDIMQGNSRLQAD	LptD
	DLPVTINADHAKGDYPDDAVFTGSVDIMQGNSRLQA	LptD
	DLPVTINADHAKGDYPDDAVFTGSVDIMQGN	LptD
	DLPVTINADHAKGDYPDDAVFTGS	LptD
	DLPVTINADHAKGDYPDDAVFTGSVDIMQGNSRL	LptD
	DLPVTINADHAKGDYPDDAVFTGSVDIMQGNSRLQ	LptD
	DLPVTINADHAKGDYPDDAVF	LptD
	DLPVTINADHAKGDYPDDAVFTGSVDIM	LptD
	DLPVTINADHA	LptD
	DLPVTINADHAKGDYPDD	LptD
	DLPVTINADHAKGDYPDDAVFT	LptD
	DLPVTINADHAKGDYPDDAVFTGSVDIMQGNS	LptD
	DLPVTINADHAKGDYPDDAVFTGSVDIMQGNSRLQAD	LptD
	DLPVTINADHAKGDYPDDAVFTGSVDIMQGNSRLQADEVQL	LptD
	DLPVTINADHAKGDYPDDAVFTGSVDIMQGNSRLQADEVQLHQ	LptD
	DLPVTINA	LptD
	DLPVTINADH	LptD
	DLPVTINADHAK	LptD
	DLPVTINADHAKG	LptD
	DLPVTINADHAKGDYPDDAVFTG	LptD
	AIQQQIENPLAQQILSGELVPGKVIRLEVNEDRIVAVQ	clpB
	DLPVTINADHAKGDYPDDAVFTGSV	LptD
	DLPVTINADHAKGDYPDDAVFTGSVD	LptD
	DLPVTINADHAKGDYPDDAVFTGSVDIMQ	LptD
	DLPVTINADHAKGDYPDDAVFTGSVDIMQG	LptD
	DLPVTINADHAKGDYPDDAVFTGSVDIMQGNSR	LptD
	DLPVTINADHAKGDYPDDAVFTGSVDIMQGNSRLQADEVQ	LptD
	QIENPLAQQILSGELVPGKVIRLEVNEDRIVAVQ	clpB
	DLPVTINADHAKGDYPDDAVFTGSVDIMQGNSRLQADEVQLH	LptD
	DLPVTINADHAKGDYPDDAVFTGSVDIMQGNSRLQADEVQLHQK	LptD
	VTINADHAKGDYPDDAVFTGSVDIMQG	LptD
	TINADHAKGDYPDDAVFTGSVDIMQGNSRLQA	LptD
	INADHAKGDYPDDAVFTGS	LptD
	DSGDPNGPLSRAV	LptE
	DSGDPNGPLSRAVRNQL	LptE
	DSGDPNGPLSRAVRN	LptE
	INADHAKGDYPDDAVFTGSV	LptD
	DSGDPNGPLSRAVRNQLRLN	LptE
	AVRNQLRLNGVELLDKETT	LptE
	INADHAKGDYPDDAVFTGSVDIMQGN	LptD
	INADHAKGDYPDDAVFTGSVDIMQGNS	LptD
	INADHAKGDYPDDAVFTGSVDIMQGNSRL	LptD
	INADHAKGDYPDDAVFTGSVDIMQGNSRLQ	LptD
	INADHAKGDYPDDAVFTGSVDIMQGNSRLQA	LptD
	NQLRLNGVELLDKETT	LptE
	NADHAKGDYPDDAVFTGSVDIM	LptD
	NADHAKGDYPDDAVFTGSVDIMQGNSRL	LptD
	NADHAKGDYPDDAVFTGSVDIMQGNSRLQ	LptD
	NADHAKGDYPDDAVFTG	LptD
	NADHAKGDYPDDAVFTGS	LptD
	NADHAKGDYPDDAVFTGSVDIMQGN	LptD
	NADHAKGDYPDDAVFTGSVDIMQGNS	LptD
	DYNDGRPRMEIT	oekoRBP
	ADHAKGDYPDDAVFTGSVDIMQGN	LptD
	ADHAKGDYPDDAVFTGSVDIM	LptD
	ADHAKGDYPDDAVFTGSVDIMQGNSRLQADEVQLHQ	LptD
	ADHAKGDYPDDAVFTGSVDIMQGNSRLQA	LptD
	ADHAKGDYPDDAVFTGSVDIMQGNS	LptD
	ADHAKGDYPDDAVFTGSVDIMQGNSRL	LptD
	ADHAKGDYPDDAVFTGSVDIMQGNSRLQ	LptD
	ADHAKGDYPDDAVFTGS	LptD
	ADHAKGDYPDDAVFTGSVDIMQ	LptD
	ADHAKGDYPDDAVFTGSVDIMQGNSRLQADEVQLH	LptD
	ADHAKGDYPDDAVFTGSVDIMQGNSRLQADEVQLHQKEAPGQPEPVRTVDAL	LptD
	DYNDGRPRMEITA	oekoRBP
	ADHAKGDYPDDAVFT	LptD
	ADHAKGDYPDDAVFTGSV	LptD
	DYNDGRPRMEITAGL	oekoRBP
	ADHAKGDYPDDAVFTGSVDIMQGNSRLQADEVQL	LptD
	FNQRAQSNKTLTINTPLTAGSQVVVA	oekoRBP
	ADHAKGDYPDDAVFTGSVDIMQGNSRLQADEVQLHQKEAPGQPEPVRTVDALGN	LptD
	ADHAKGDYPDDAVFTG	LptD
	ADHAKGDYPDDAVFTGSVDIMQGNSRLQADEVQLHQK	LptD
	ADHAKGDYPDDAVFTGSVD	LptD
	ADHAKGDYPDDAVFTGSVDIMQGNSR	LptD
	ADHAKGDYPDDAVFTGSVDIMQGNSRLQAD	LptD
	NQLRLNGVELLDKETTRKDVPSLRLG	LptE
	QLRLNGVELLDKETTRKDVPSL	LptE
	QLRLNGVELLDKETTRKDVPSLRLG	LptE
	ADHAKGDYPDDAVFTGSVDIMQGNSRLQADEVQ	LptD
	EVNEDRIVAVQ	clpB
	LRLNGVELLDKETT	LptE
	LRLNGVELLDKETTRKDVPSL	LptE
	RLNGVELLDKETTRKDVPSLRLG	LptE
	ADHAKGDYPDDAVF	LptD
	NQRAQSNKTLTINTPLTAGSQVVVA	oekoRBP
	QRAQSNKTLTINTPL	oekoRBP
	AQSNKTLTINTPL	oekoRBP
	AQSNKTLTINTPLTAGSQVVVA	oekoRBP
	QSNKTLTINTPLTAGSQVVVA	oekoRBP
	QSNKTLTINTPLTA	oekoRBP
	LIYGKPEAQQASGE	clpX
	QFVSKPIGKSADNMYSYLALVQDDPTVQV	cpdB
	VLGKPQTDPTLEWFLSH	crp
	GKPQTDPTLEWFLSHCHIH	crp
	TDPTLEWFLSHCHIH	crp
	RIFDGNEEV	csrD
	VQQGNLSLLQ	cusF
	ASKFQNRLVGTIVLVALGVIVLPGLLDGQKKH	dedD
	ADHAKGDYPDDAVFTGSVDIMQG	LptD
	ADHAKGDYPDDAVFTGSVDIMQGNSRLQADEVQLHQKEAPGQPEPVRT	LptD
	QLMDGLNTFY	dnaG
	AGEHGAPAGDLY	dnaJ
	SFFDGVKKFFDDLTR	dnaJ
	ADHAKGDYPDDAVFTGSVDIMQGNSRLQADEVQLHQKEAPGQPEPVRTVD	LptD
	ADHAKGDYPDDAVFTGSVDI	LptD
	ADHAKGDYPDDAVFTGSVDIMQGNSRLQADEVQLHQKEAPGQPEPVRTV	LptD
	GKIIGIDLGTT	dnaK
	GKIIGIDLGTTN	dnaK
	GKIIGIDLGTTNS	dnaK
	QQTAGADASANNAKDDDVVDAEFEEVKDKK	dnaK
	TAGADASANNAKDDDVVDAEFEEVKDKK	dnaK
	GADASANNAKDDDVVDAEFEEVKDKK	dnaK
	DASANNAKDDDVVDAEFEEVKDKK	dnaK
	NAKDDDVVDAEFEEVKDKK	dnaK
	DDDVVDAEFEEVKDKK	dnaK
	QSNKTLTINTPLTAGSQVVV	oekoRBP
	QSNKTLTINTPLTAGSQVVVALTRPVEVIE	oekoRBP
	SNKTLTINTPL	oekoRBP
	DHAKGDYPDDAVFTGSVDIM	LptD
	DHAKGDYPDDAVFTGS	LptD
	DHAKGDYPDDAVFTGSVDIMQGN	LptD
	DHAKGDYPDDAVFTGSVDIMQGNSRLQ	LptD
	DHAKGDYPDDAVFTGSVDIMQGNSRLQA	LptD
	DHAKGDYPDDAVFTGSV	LptD
	DHAKGDYPDDAVFTGSVDIMQGNS	LptD
	DHAKGDYPDDAVFTGSVDIMQGNSRL	LptD
	DHAKGDYPDDAVFTGSVDIMQGNSRLQADEVQLHQ	LptD
	DHAKGDYPDDAVF	LptD
	YQTKVLGDKIQLVGDDLFV	eno
	DHAKGDYPDDAVFT	LptD
	DHAKGDYPDDAVFTG	LptD
	DHAKGDYPDDAVFTGSVD	LptD
	DHAKGDYPDDAVFTGSVDIMQGNSRLQAD	LptD
	DHAKGDYPDDAVFTGSVDIMQ	LptD
	DHAKGDYPDDAVFTGSVDIMQGNSRLQADEVQL	LptD
	DHAKGDYPDDAVFTGSVDIMQGNSRLQADEVQLHQKEAPGQPEPVRTVDAL	LptD
	DHAKGDYPDDAVFTGSVDIMQGNSRLQADEVQLHQKEAPGQPEPVRTVDALGN	LptD
	DHAKGDYPDDAVFTGSVDI	LptD
	DHAKGDYPDDAVFTGSVDIMQGNSR	LptD
	DHAKGDYPDDAVFTGSVDIMQGNSRLQADEVQ	LptD
	HAKGDYPDDAVFTGS	LptD
	HAKGDYPDDAVFTGSVDIMQGNS	LptD
	HAKGDYPDDAVFTGSVDIMQGNSRL	LptD
	HAKGDYPDDAVFTGSVDIMQGNSRLQA	LptD
	HAKGDYPDDAVFTGSVDIM	LptD
	HAKGDYPDDAVFTGSVDIMQGN	LptD
	HAKGDYPDDAVFTGSVDIMQGNSRLQ	LptD
	HAKGDYPDDAVFTG	LptD
	HAKGDYPDDAVFTGSVD	LptD
	HAKGDYPDDAVF	LptD
	HAKGDYPDDAVFT	LptD
	HAKGDYPDDAVFTGSVDIMQ	LptD
	HAKGDYPDDAVFTGSVDIMQGNSRLQADEVQLHQ	LptD
	AKGDYPDDAVFTGSVDIMQGN	LptD
	AKGDYPDDAVFTGSVDIMQGNS	LptD
	AKGDYPDDAVFTGSVDIMQGNSRLQA	LptD
	AKGDYPDDAVFTG	LptD
	AKGDYPDDAVFTGSVD	LptD
	AKGDYPDDAVFTGSVDIM	LptD
	AKGDYPDDAVFTGSVDIMQGNSRLQADEVQLHQ	LptD
	AKGDYPDDAVFT	LptD
	AKGDYPDDAVFTGS	LptD
	AKGDYPDDAVFTGSV	LptD
	AKGDYPDDAVFTGSVDIMQ	LptD
	AKGDYPDDAVFTGSVDIMQG	LptD
	AKGDYPDDAVFTGSVDIMQGNSRL	LptD
	AKGDYPDDAVFTGSVDIMQGNSRLQ	LptD
	AKGDYPDDAVFTGSVDIMQGNSRLQAD	LptD
	AKGDYPDDAVFTGSVDIMQGNSRLQADEVQLHQKEAPGQPEPVRTVDAL	LptD
	KGDYPDDAVFTGSVDIMQGNS	LptD
	KGDYPDDAVFTGSVDIMQGN	LptD
	KGDYPDDAVFTGSVDIMQGNSRLQ	LptD
	KGDYPDDAVFTGSVDIMQGNSRLQADEVQLHQ	LptD
	KGDYPDDAVFT	LptD
	KGDYPDDAVFTG	LptD
	KGDYPDDAVFTGS	LptD
	KGDYPDDAVFTGSVDIM	LptD
	KGDYPDDAVFTGSVDIMQGNSRL	LptD
	KGDYPDDAVFTGSVDIMQGNSRLQA	LptD
	KGDYPDDAVFTGSVDIMQGNSRLQADEVQLHQKEAPGQPEPVRTVDAL	LptD
	GDYPDDAVFTGSVDIMQGNS	LptD
	GDYPDDAVFTGSVDIMQGNSRLQA	LptD
	GDYPDDAVFTGSVDIMQGN	LptD
	GDYPDDAVFTGSVDIMQGNSRLQ	LptD
	GDYPDDAVFTGSVDIM	LptD
	GDYPDDAVFTGSVDIMQ	LptD
	GDYPDDAVFTGSVDIMQGNSR	LptD
	GDYPDDAVFTGSVDIMQGNSRL	LptD
	GDYPDDAVFTGSVDIMQGNSRLQAD	LptD
	DYPDDAVFTGSVDIMQGNS	LptD
	DYPDDAVFTGSVDIMQGNSRLQ	LptD
	DYPDDAVFTGSVDIMQGNSRLQA	LptD
	DYPDDAVFTGSVDIM	LptD
	DYPDDAVFTGSVDIMQGN	LptD
	DYPDDAVFTGSVDIMQGNSRL	LptD
	DYPDDAVFTGSVDIMQGNSRLQAD	LptD
	DYPDDAVFTGSVDIMQGNSRLQADEVQLHQ	LptD
	YPDDAVFTGSVDIMQGNSRLQA	LptD
	DDAVFTGSVDIMQGNSRLQADEVQLHQKEAPGQPEPVRTVDALG	LptD
	DAVFTGSVDIMQGNSRL	LptD
	DAVFTGSVDIMQGNSRLQA	LptD
	AVFTGSVDIMQGNSRLQADEVQLHQKEAPGQPEPVRTVDAL	LptD
	AVFTGSVDIMQGN	LptD
	AVFTGSVDIMQGNSRL	LptD
	AVFTGSVDIMQGNSRLQA	LptD
	AVFTGSVDIMQGNSRLQAD	LptD
	AVFTGSVDIMQGNSRLQADEVQLHQ	LptD
	VFTGSVDIMQGNS	LptD
	VFTGSVDIMQGN	LptD
	VFTGSVDIMQGNSR	LptD
	VFTGSVDIMQGNSRL	LptD
	VFTGSVDIMQGNSRLQA	LptD
	VFTGSVDIMQGNSRLQAD	LptD
	VFTGSVDIMQGNSRLQADEVQ	LptD
	VFTGSVDIMQGNSRLQADEVQL	LptD
	VFTGSVDIMQGNSRLQADEVQLH	LptD
	VFTGSVDIMQGNSRLQADEVQLHQ	LptD
	VFTGSVDIMQGNSRLQADEVQLHQKEAPGQPEPVRTVDAL	LptD
	FTGSVDIMQGNS	LptD
	FTGSVDIMQGNSRL	LptD
	FTGSVDIMQGNSRLQ	LptD
	FTGSVDIMQGNSRLQA	LptD
	TNTKILKEGIEKGIA	eno
	FTGSVDIMQGNSRLQAD	LptD
	TGSVDIMQGNSRLQADEVQLHQKEAPGQPEPVRTVDALGN	LptD
	TGSVDIMQGNSRLQA	LptD
	TGSVDIMQGNSRLQADEVQLHQKEAPGQPEPVRTVDAL	LptD
	TGSVDIMQGNS	LptD
	TGSVDIMQGNSR	LptD
	TGSVDIMQGNSRL	LptD
	TGSVDIMQGNSRLQ	LptD
	TGSVDIMQGNSRLQAD	LptD
	TGSVDIMQGNSRLQADEVQ	LptD
	TGSVDIMQGNSRLQADEVQL	LptD
	TGSVDIMQGNSRLQADEVQLH	LptD
	LNGVELLDKETTRKDVPSLRLG	LptE
	TGSVDIMQGNSRLQADEVQLHQKEAPGQPEPVRTVDALG	LptD
	GSVDIMQGNSRLQADEVQLHQKEAPGQPEPVRTVDAL	LptD
	GSVDIMQGNSRLQADEVQLHQKEAPGQPEPVRTVDALGN	LptD
	GSVDIMQGNSRLQ	LptD
	SNKTLTINTPLTA	oekoRBP
	TNTKILKEGIEKGIANSILIKFNQIGSLTETLA	eno
	GSVDIMQGNSRLQADEVQL	LptD
	GSVDIMQGNSRLQADEVQLHQKEAPGQPEPVRTVDALGNVHYDDNQVIL	LptD
	GSVDIMQGN	LptD
	SNKTLTINTPLTAGSQ	oekoRBP
	GSVDIMQGNS	LptD
	GSVDIMQGNSRL	LptD
	LNGVELLDKET	LptE
	LNGVELLDKETT	LptE
	SNKTLTINTPLTAGSQVVV	oekoRBP
	GSVDIMQGNSRLQA	LptD
	GSVDIMQGNSRLQAD	LptD
	SNKTLTINTPLTAGSQVVVA	oekoRBP
	LNGVELLDKETTR	LptE
	LNGVELLDKETTRKDVPSLRL	LptE
	LNGVELLDKETTRKDVPSLRLGKVSIA	LptE
	SNKTLTINTPLTAGSQVVVAL	oekoRBP
	SNKTLTINTPLTAGSQVVVALTRPVEVIE	oekoRBP
	GSVDIMQGNSRLQADEVQ	LptD
	NKTLTINTPLTAGSQVVVA	oekoRBP
	GSVDIMQGNSRLQADEVQLH	LptD
	GSVDIMQGNSRLQADEVQLHQ	LptD
	GSVDIMQGNSRLQADEVQLHQKEAPGQPEPVRTVDALGNVHY	LptD
	SVDIMQGNSRLQADEVQLHQKEAPGQPEPVRTVDAL	LptD
	SVDIMQGNSRLQA	LptD
	SVDIMQGNSRLQADEVQLHQKEAPGQPEPVRTVDALG	LptD
	SVDIMQGNSRLQADEVQLHQKEAPGQPEPVRTVDALGN	LptD
	SVDIMQGNSRL	LptD
	SVDIMQGNSRLQ	LptD
	NKTLTINTPLTAGSQVVVAL	oekoRBP
	SVDIMQGNSRLQADEVQLHQ	LptD
	SVDIMQGNSRLQADEVQLHQKEAPGQPEPVRTVDALGNVHYDDNQVIL	LptD
	SVDIMQGNSRLQADEVQ	LptD
	SVDIMQGNSRLQADEVQL	LptD
	SVDIMQGNSRLQADEVQLH	LptD
	SVDIMQGNS	LptD
	KTLTINTPL	oekoRBP
	SVDIMQGNSRLQAD	LptD
	SVDIMQGNSRLQADEVQLHQK	LptD
	SVDIMQGNSRLQADEVQLHQKE	LptD
	SVDIMQGNSRLQADEVQLHQKEAPGQPEPVRTV	LptD
	SVDIMQGNSRLQADEVQLHQKEAPGQPEPVRTVD	LptD
	SVDIMQGNSRLQADEVQLHQKEAPGQPEPVRTVDALGNVHY	LptD
	VDIMQGNSRLQADEVQLHQKEAPGQPEPVRTVDAL	LptD
	VDIMQGNSRLQADEVQLHQKEAPGQPEPVRTVDALGN	LptD
	VDIMQGNSRL	LptD
	VDIMQGNSRLQ	LptD
	NGVELLDKETTRKDVPSLRL	LptE
	KTLTINTPLTAGSQVVVA	oekoRBP
	VDIMQGNSRLQA	LptD
	VDIMQGNSRLQADEVQL	LptD
	VDIMQGNSRLQADEVQLHQ	LptD
	VDIMQGNSRLQADEVQLHQK	LptD
	VDIMQGNSRLQADEVQLHQKEAPGQPEPVRTVDALGNVHYDDNQVIL	LptD
	VDIMQGNSRLQADEVQLHQKEAPGQPEPV	LptD
	VDIMQGNSRLQADEVQLHQKEAPGQPEPVRTVD	LptD
	KTLTINTPLTA	oekoRBP
	NGVELLDKETTRKDVPSLRLG	LptE
	VDIMQGNSRLQADEVQLHQKEAPGQPEPVRTVDALGNVH	LptD
	VDIMQGNSRLQADEVQLHQKEAPGQPEPVRTVDALGNVHY	LptD
	VDIMQGNSR	LptD
	VDIMQGNSRLQAD	LptD
	KTLTINTPLTAGSQ	oekoRBP
	VDIMQGNSRLQADEVQ	LptD
	VDIMQGNSRLQADEVQLH	LptD
	VDIMQGNSRLQADEVQLHQKE	LptD
	VDIMQGNSRLQADEVQLHQKEAPGQPEPVRTV	LptD
	VDIMQGNSRLQADEVQLHQKEAPGQPEPVRTVDALG	LptD
	DIMQGNSRLQADEVQLHQ	LptD
	DIMQGNSRL	LptD
	DIMQGNSRLQ	LptD
	DIMQGNSRLQA	LptD
	DIMQGNSRLQAD	LptD
	DIMQGNSRLQADEVQ	LptD
	DIMQGNSRLQADEVQL	LptD
	DIMQGNSRLQADEVQLH	LptD
	DIMQGNSRLQADEVQLHQKEAPGQPEPVRTVDALGNVHY	LptD
	IMQGNSRLQADEVQLHQ	LptD
	NSILIKFNQIGSLTETLA	eno
	IMQGNSRL	LptD
	IMQGNSRLQ	LptD
	IMQGNSRLQA	LptD
	IMQGNSRLQADEVQ	LptD
	QGNSRLQADEVQLH	LptD
	KTLTINTPLTAGSQVVVAL	oekoRBP
	QGNSRLQADEVQLHQ	LptD
	QGNSRLQADEVQLHQKEAPGQPEPVRTVD	LptD
	QGNSRLQADEVQLHQKEAPGQPEPVRTVDAL	LptD
	QGNSRLQADEVQLHQKEAPGQPEPVRTVDALGN	LptD
	KTLTINTPLTAGSQVVVALTRPVEVIE	oekoRBP
	QGNSRLQADEVQLHQKEAPGQPEPVRTVDALGNVH	LptD
	QGNSRLQADEVQLHQKEAPGQPEPVRTVDALGNVHY	LptD
	QGNSRLQADEVQLHQKEAPGQPEPVRTVDALGNVHYDDNQVIL	LptD
	QGNSRLQADEVQLHQK	LptD
	QGNSRLQA	LptD
	QGNSRLQADEVQ	LptD
	TLTINTPLTAGSQVVVA	oekoRBP
	GVELLDKETTRKDVPSLRLGKVSIA	LptE
	QGNSRLQADEVQL	LptD
	QGNSRLQADEVQLHQKEAPGQPEPVRTV	LptD
	QGNSRLQADEVQLHQKEAPGQPEPVRTVDALG	LptD
	GNSRLQADEVQLH	LptD
	GNSRLQADEVQLHQ	LptD
	GNSRLQADEVQLHQKEAPGQPEPVRTVDALGN	LptD
	GNSRLQADEVQLHQKEAPGQPEPVRTVDALGNVH	LptD
	TLTINTPLTAGSQVVVAL	oekoRBP
	TINTPLTAGSQVVVALTRPVEVIE	oekoRBP
	TINTPLTAGSQVVV	oekoRBP
	GNSRLQADEVQLHQKEAPGQPEPVRTVDALGNVHY	LptD
	GNSRLQADEVQ	LptD
	TINTPLTAGSQVVVA	oekoRBP
	GNSRLQADEVQLHQK	LptD
	GNSRLQADEVQLHQKE	LptD
	GNSRLQADEVQLHQKEAPGQPEPVRTVD	LptD
	GNSRLQADEVQLHQKEAPGQPEPVRTVDAL	LptD
	GNSRLQADEVQLHQKEAPGQPEPVRTVDALG	LptD
	GNSRLQADEVQLHQKEAPGQPEPVRTVDALGNVHYDDNQVIL	LptD
	NSRLQADEVQLH	LptD
	NSRLQADEVQLHQ	LptD
	RDGFVLGDGA	fabF
	PSLSKEAALVHEAL	folE
	NSRLQADEVQL	LptD
	NSRLQADEVQLHQKEAPGQPEPVRTVDALGNVHYDD	LptD
	NSRLQADEVQ	LptD
	NSRLQADEVQLHQKEAPGQPEPVRTVDAL	LptD
	NSRLQADEVQLHQKEAPGQPEPVRTVDALGN	LptD
	TINTPLTAGSQVVVAL	oekoRBP
	PSLSKEAALVHEALVA	folE
	NSRLQADEVQLHQKEAPGQPEPVRTVDALGNVHY	LptD
	SRLQADEVQLHQ	LptD
	SRLQADEVQLH	LptD
	SRLQADEVQLHQKEAPGQPEPVRTVDALGNVHYDDNQVIL	LptD
	SRLQADEVQLHQKEAPGQPEPVRTVDALGN	LptD
	SRLQADEVQLHQKEAPGQPEPVRTVDAL	LptD
	SRLQADEVQ	LptD
	SRLQADEVQL	LptD
	ITKVDPPVP	ftsI
	GVELLDKETTRK	LptE
	SRLQADEVQLHQKEAPGQPEPVRTVDALGNVHY	LptD
	SRLQADEVQLHQK	LptD
	SRLQADEVQLHQKE	LptD
	SRLQADEVQLHQKEAPGQPEPVRTV	LptD
	SRLQADEVQLHQKEAPGQPEPVRTVD	LptD
	SRLQADEVQLHQKEAPGQPEPVRTVDALGNVH	LptD
	SRLQADEVQLHQKEAPGQPEPVRTVDALGNVHYDD	LptD
	RLQADEVQLHQKEAPGQPEPVRTVDALGN	LptD
	RLQADEVQLHQ	LptD
	RLQADEVQLHQKEAPGQPEPVRTVDAL	LptD
	RLQADEVQLH	LptD
	INTPLTAGSQVVVA	oekoRBP
	INTPLTAGSQVVV	oekoRBP
	RLQADEVQLHQKEAPGQPEPVRTVDALGNVHYDDNQVIL	LptD
	RLQADEVQL	LptD
	TPLTAGSQVVVALTRPVEVIE	oekoRBP
	RLQADEVQLHQK	LptD
	TPLTAGSQVVVA	oekoRBP
	TPLTAGSQVVVAL	oekoRBP
	TAGSQVVVALTRPVEVIE	oekoRBP
	TAGSQVVVALTRPVEVIEVF	oekoRBP
	RLQADEVQLHQKEAPGQPEPVRTVDALGNVHY	LptD
	LQADEVQLHQKEAPGQPEPVRTVDAL	LptD
	LQADEVQLHQKEAPGQPEPVRTVDALGN	LptD
	LQADEVQLHQKEAPGQPEPVRTVDALGNVHY	LptD
	LQADEVQLHQ	LptD
	LQADEVQLHQKEAPGQPEPVRTVD	LptD
	LQADEVQLHQKEAPGQPEPVRTVDALGNVHYDDNQVIL	LptD
	LQADEVQLH	LptD
	LQADEVQLHQK	LptD
	LQADEVQLHQKEAPGQPEPVRTV	LptD
	LQADEVQLHQKEAPGQPEPVRTVDALGNVHYDDNQVILKGPK	LptD
	GVELLDKETTRKDVPS	LptE
	LQADEVQLHQKEAPGQPEPVRTVDALGNVHYDDNQVILKGPKGWAN	LptD
	LQADEVQLHQKE	LptD
	LQADEVQLHQKEAPGQPEPVRTVDALG	LptD
	LQADEVQLHQKEAPGQPEPVRTVDALGNVHYDD	LptD
	LQADEVQLHQKEAPGQPEPVRTVDALGNVHYDDNQVILKGPKGWA	LptD
	LQADEVQLHQKEAPGQPEPVRTVDALGNVHYDDNQVILKGPKGWANLN	LptD
	QADEVQLHQ	LptD
	QADEVQLHQKEAPGQPEPVRTVDALGN	LptD
	TAGSQVVVALTRPVEVIEVFDQTLVIPDPFYVT	oekoRBP
	QADEVQLHQKEAPGQPEPVRTVDALGNVHYDDNQVIL	LptD
	QADEVQLHQKEAPGQPEPVRTVD	LptD
	QADEVQLHQKEAPGQPEPVRTVDAL	LptD
	QADEVQLHQKEAPGQPEPVRTVDALG	LptD
	QADEVQLHQKEAPGQPEPVRTVDALGNVHY	LptD
	QADEVQLHQKEAPGQPEPV	LptD
	AAAATTATQSW	ftsK
	TAGSQVVVALTRPVEVIEVFDQTLVIPDPFYVTS	oekoRBP
	QADEVQLHQKEAPGQPEPVRTV	LptD
	QADEVQLHQKEAPGQPEPVRTVDALGNVHYDDNQVILKGPKGWA	LptD
	QADEVQLHQKEAPGQPEPVRTVDALGNVHYDDNQVILKGPKGWAN	LptD
	ADEVQLHQKEAPGQPEPVRTVDALGNVHYDDNQVIL	LptD
	GVELLDKETTRKDVPSL	LptE
	ADEVQLHQKEAPGQPEPVRTVDAL	LptD
	ADEVQLHQKEAPGQPEPVRTVDALGN	LptD
	ADEVQLHQKEAPGQPEPVRTVDALGNVHY	LptD
	ADEVQLHQKEAPGQPEPVRTVD	LptD
	ADEVQLHQ	LptD
	ADEVQLHQKEAPGQPEPVRTV	LptD
	GVELLDKETTRKDVPSLR	LptE
	GVELLDKETTRKDVPSLRL	LptE
	GVELLDKETTRKDVPSLRLG	LptE
	GVELLDKETTRKDVPSLRLGKV	LptE
	ADEVQLHQKEAPGQPEPVRTVDALG	LptD
	ADEVQLHQKEAPGQPEPVRTVDALGNVH	LptD
	ADEVQLHQKEAPGQPEPVRTVDALGNVHYDDNQVILKGPK	LptD
	ADEVQLHQKEAPGQPEPVRTVDALGNVHYDDNQVILKGPKGWA	LptD
	ADEVQLHQKEAPGQPEPVRTVDALGNVHYDDNQVILKGPKGWAN	LptD
	ADEVQLH	LptD
	GVELLDKETTRKDVPSLRLGKVS	LptE
	ADEVQLHQKEAPGQPEPV	LptD
	ADEVQLHQKEAPGQPEPVRTVDALGNVHYDDNQVILK	LptD
	ADEVQLHQKEAPGQPEPVRTVDALGNVHYDDNQVILKGPKG	LptD
	ADEVQLHQKEAPGQPEPVRTVDALGNVHYDDNQVILKGPKGWANLN	LptD
	DEVQLHQKEAPGQPEPVRTVDALGNVHY	LptD
	DEVQLHQKEAPGQPEPVRTVDALGNVHYDDNQVIL	LptD
	DEVQLHQKEAPGQPEPVRTVDALGN	LptD
	DEVQLHQKEAPGQPEPVRTVDALGNVHYDDNQVILKGPKGWA	LptD
	DEVQLHQKEAPGQPEPVRTV	LptD
	DEVQLHQKEAPGQPEPVRTVD	LptD
	DEVQLHQKEAPGQPEPVRTVDAL	LptD
	DEVQLHQ	LptD
	DEVQLHQKEAPGQPEPV	LptD
	DEVQLHQKEAPGQPEPVRT	LptD
	DEVQLHQKEAPGQPEPVRTVDALGNVHYDD	LptD
	DEVQLHQKEAPGQPEPVRTVDALGNVHYDDNQVILK	LptD
	DEVQLHQKEAPGQPEPVRTVDALGNVHYDDNQVILKGPKGW	LptD
	ELLDKETTRKDVPSLRLG	LptE
	KDVPSLRLG	LptE
	KDVPSLRLGKV	LptE
	KDVPSLRLGKVS	LptE
	KDVPSLRLGKVSIA	LptE
	DVPSLRLG	LptE
	DVPSLRLGKVSIA	LptE
	DEVQLHQKEAPGQPEPVRTVDALG	LptD
	DEVQLHQKEAPGQPEPVRTVDALGNVH	LptD
	DEVQLHQKEAPGQPEPVRTVDALGNVHYDDNQVILKGP	LptD
	DEVQLHQKEAPGQPEPVRTVDALGNVHYDDNQVILKGPK	LptD
	DEVQLHQKEAPGQPEPVRTVDALGNVHYDDNQVILKGPKGWAN	LptD
	EVQLHQKEAPGQPEPVRTVD	LptD
	EVQLHQKEAPGQPEPVRTVDALGN	LptD
	EVQLHQKEAPGQPEPVRTVDALGNVHYDDNQVIL	LptD
	EVQLHQKEAPGQPEPVRTVDAL	LptD
	EVQLHQKEAPGQPEPVRTVDALGNVH	LptD
	EVQLHQKEAPGQPEPVRTVDALGNVHY	LptD
	GSQVVVALTRPVEVIE	oekoRBP
	EVQLHQKEAPGQPEPV	LptD
	EVQLHQKEAPGQPEPVRTVDALGNVHYDDNQVILKGPK	LptD
	EVQLHQKEAPGQPEPVRTVDALGNVHYDDNQVILKGPKGWAN	LptD
	EVQLHQKEAPGQPEPVRTVDALGNVHYDDNQVILKGPKGWANLN	LptD
	QLHQKEAPGQPEPVRTVDALGN	LptD
	QLHQKEAPGQPEPVRTVDAL	LptD
	VVVALTRPVEVIEVFDQ	oekoRBP
	VVVALTRPVEVIE	oekoRBP
	MNTVRSEKDSMGAIDVPADKLWGA	fumC
	QLHQKEAPGQPEPVRTVDALGNVHYDDNQVILKGPKGWAN	LptD
	LHQKEAPGQPEPVRTVDALGNVHYDDNQVIL	LptD
	LHQKEAPGQPEPVRTVDALGN	LptD
	LHQKEAPGQPEPVRTVD	LptD
	LHQKEAPGQPEPVRTVDAL	LptD
	LHQKEAPGQPEPVRTVDALG	LptD
	LHQKEAPGQPEPVRTVDALGNVHY	LptD
	HQKEAPGQPEPVRTVDALGNVHYDD	LptD
	LGKVSIAKDTASVF	LptE
	HQKEAPGQPEPVRTVDALGNVHYDDNQVIL	LptD
	HQKEAPGQPEPVRTVDAL	LptD
	LGKVSIA	LptE
	HQKEAPGQPEPVRTVDALG	LptD
	HQKEAPGQPEPVRTVDALGN	LptD
	HQKEAPGQPEPVRTVDALGNVHYDDNQVILKGPKGWAN	LptD
	HQKEAPGQPEPVRTVD	LptD
	HQKEAPGQPEPVRTVDALGNVHYDDNQVILKGPKG	LptD
	HQKEAPGQPEPVRTVDALGNVHYDDNQVILKGPKGWA	LptD
	QKEAPGQPEPVRTVDAL	LptD
	QKEAPGQPEPVRTVDALGNVHYDDNQVIL	LptD
	QKEAPGQPEPVRTVD	LptD
	QKEAPGQPEPVRTVDALGN	LptD
	QKEAPGQPEPVRTVDALGNVHY	LptD
	QKEAPGQPEPVRTVDALGNVHYDD	LptD
	QKEAPGQPEPVRTVDALG	LptD
	QKEAPGQPEPVRTVDALGNVHYDDNQ	LptD
	QKEAPGQPEPVRTVDALGNVHYDDNQVILKGPK	LptD
	QKEAPGQPEPVRTVDALGNVHYDDNQVILKGPKGWA	LptD
	QKEAPGQPEPVRTVDALGNVHYDDNQVILKGPKGWAN	LptD
	LGKVSIAKDTA	LptE
	GKVSIAKDTASVF	LptE
	QKEAPGQPEPVRTVDALGNVHYDDNQVILKGPKGWANLNTK	LptD
	KEAPGQPEPVRTVDAL	LptD
	KEAPGQPEPVRTVDALGN	LptD
	KVSIAKDTASVF	LptE
	VSIAKDTASVF	LptE
	KEAPGQPEPVRTVDALGNVHYDDNQVIL	LptD
	KEAPGQPEPVRTVDALGNVHY	LptD
	KEAPGQPEPVRTVDALGNVHYDDNQVILKGPKGWA	LptD
	VSIAKDTASVFRNGQTAEYQMIMT	LptE
	KEAPGQPEPVRTVDALG	LptD
	KEAPGQPEPVRTVD	LptD
	SIAKDTASVF	LptE
	IAKDTASVF	LptE
	IAKDTASVFRNGQTAEYQMIMT	LptE
	KDTASVFRNGQTAEYQMIMT	LptE
	DTASVFRNGQTAEYQMIMT	LptE
	SVFRNGQTAEYQMIMTV	LptE
	MNTVRSEKDSMGAIDVPADKLWGAQTQ	fumC
	SVFRNGQTAEYQMIMT	LptE
	VFRNGQTAEYQMIMT	LptE
	RNGQTAEYQMIMT	LptE
	YQMIMTVNATVLIPGRDIYPI	LptE
	MIMTVNATVLIPGRDIYPISA	LptE
	IMTVNATVLIPGRDIYPISA	LptE
	TVNATVLIPGRDIYPISA	LptE
	TVNATVLIPGRDIYPISAK	LptE
	TVNATVLIPGRDIYPISAKVF	LptE
	TVNATVLIPGRDIYPISAKVFRS	LptE
	KEAPGQPEPVRTVDALGNVHYDDNQVILKGPK	LptD
	NTVRSEKDSMGAIDVPADKLWGA	fumC
	VVVALTRPVEVIEVFDQT	oekoRBP
	VVVALTRPVEVIEVFDQTL	oekoRBP
	NTVRSEKDSMGAIDVPADKLWGAQTQ	fumC
	ALTRPVEVIEVFDQTLVIPDPFYVT	oekoRBP
	LTRPVEVIEVFDQTLVIPDPFYVT	oekoRBP
	LTRPVEVIEVFDQTLVIPDPFYVTSVT	oekoRBP
	LTRPVEVIEVFDQTL	oekoRBP
	LTRPVEVIEVF	oekoRBP
	LTRPVEVIEVFDQT	oekoRBP
	LTRPVEVIEVFDQTLVIPDPFYVTS	oekoRBP
	LTRPVEVIEVFDQTLVIPDPFYVTSVTRNGNSGITLR	oekoRBP
	TRPVEVIEVFDQTLVIPDPFYVT	oekoRBP
	TRPVEVIEVFDQTLVIPDPFYVTS	oekoRBP
	TRPVEVIEVF	oekoRBP
	TRPVEVIEVFDQT	oekoRBP
	TRPVEVIEVFDQTL	oekoRBP
	TRPVEVIEVFDQTLVIPDPFYVTSVT	oekoRBP
	TRPVEVIEVFDQTLVIPDPFYVTSVTRN	oekoRBP
	RPVEVIEVFDQTLVIPDPFYVT	oekoRBP
	VFDQTLVIPDPFYVTSVTRNGNSGITLRGDDAYGAYSGLPQWAGVIMEVLPVGSRNAG	oekoRBP
	VFDQTLVIPDPFYVTSVTRNGNSGITLRGDDAYGAYSGLPQWAGVIMEVLPVGSRNAGL	oekoRBP
	DQTLVIPDPFYVTSVTRNGNSGITLRGDDAYGAYSGLPQWAGVIMEVLPVGSRNAGL	oekoRBP
	DQTLVIPDPFYVT	oekoRBP
	DQTLVIPDPFYVTSVTRNGNSGITLRGDDAYGAYSGLPQWAGVIMEVLPVGSRNAG	oekoRBP
	VIPDPFYVTSVTRNGNSGITLRGDDAYGAYSGLPQWAGVIMEVLPVGSRNAG	oekoRBP
	VIPDPFYVTSVTRNGNSGITL	oekoRBP
	VTSVTRNGNSGITLRGDDAYGAYSGLPQWAGVIMEVLPVGSRNAG	oekoRBP
	SVTRNGNSGITLRGDDAYGAYSGLPQWAGVIMEVLPVGSRNAG	oekoRBP
	SVTRNGNSGITLRGDDAYGAYSGLPQWA	oekoRBP
	TVRSEKDSMGAIDVPADKLWGA	fumC
	TVRSEKDSMGAIDVPADKLWGAQ	fumC
	TVRSEKDSMGAIDVPADKLWGAQTQ	fumC
	TVRSEKDSMGAIDVPADKLWGAQTQRSLEHF	fumC
	SEKDSMGAIDVPADKLWGAQTQ	fumC
	TDNNTALKKAGLKVTLPRLKIL	fur
	TDNNTALKKAGL	fur
	TDNNTALKKAGLKVTLP	fur
	TDNNTALKKAGLKV	fur
	TQTLSQLENSGAFIERHIGPDAAQQQEMLNAVGAQ	gcvP
	YTGPIDQYFDYR	glf
	VVEEKETTTPSEQKASL	glpF
	PKNYTDNEL	GLUD1
	YHHGSSAQNTSAQQDSEETE	hfq
	HHGSSAQNTSAQQDSEETE	hfq
	GSSAQNTSAQQDSEETE	hfq
	KEAPGQPEPVRTVDALGNVHYDDNQVILKGPKGW	LptD
	KEAPGQPEPVRTVDALGNVHYDDNQVILKGPKGWAN	LptD
	SAQNTSAQQDSEETE	hfq
	VINGNNNQQMRGVA	hslO
	KEAPGQPEPVRTVDALGNVHYDDNQVILKGPKGWANL	LptD
	KEAPGQPEPVRTVDALGNVHYDD	LptD
	KEAPGQPEPVRTVDALGNVHYDDNQVILKGPKG	LptD
	KEAPGQPEPVRTVDALGNVHYDDNQVILKGPKGWANLN	LptD
	NAMDIAEIRNNASPADPQVH	hslO
	MDIAEIRNNASPADPQVH	hslO
	DIAEIRNNASPADPQVH	hslO
	TPHICFTLWQELKGEGDIDNAPWPVADEKA	leuS
	TQSTVPDKNDRATGDGPSQVNY	LptM
	QSTVPDKNDRATGDGPSQVNY	LptM
	STVPDKNDRATGDGPSQVNY	LptM
	TVPDKNDRATGDGPSQVNY	LptM
	DKNDRATGDGPSQVNY	LptM
	NDRATGDGPSQVNY	LptM
	DRATGDGPSQVNY	LptM
	KEAPGQPEPVRTVDALGNVHYDDNQVILKGPKGWANLNT	LptD
	KEAPGQPEPVRTVDALGNVHYDDNQVILKGPKGWANLNTK	LptD
	SVTRNGNSGITLRGDDAYGAYSGLPQWAGVIMEVLPVGSRNAGL	oekoRBP
	SVTRNGNSGITLRGDDAYGAYSGLPQWAGVIMEVLPVGSRNAGLLV	oekoRBP
	SVTRNGNSGITLRGDDAYGAYSGLPQWAGVIMEVLPVGSRNAGLLVA	oekoRBP
	RATGDGPSQVNY	LptM
	PLLDSFTVDHTRM	luxS
	PLLDSFTVDHTRMEAPAVRVA	luxS
	NLDYTRIVAPMAGEVT	macA
	EGVPEQPLTPP	mrcA
	GHEDYQIV	murE
	SVTGSVEEGETAP	nudB
	MKNIIRTPETHPL	nuoF
	NIIRTPETHPL	nuoF
	EAHLDLPMEFE	nuoF
	INNVEAYFE	pitA
	NNVEAYFE	pitA
	TDKFIVR	rplB
	FDKVVMTADAVKQVEEMLA	rplD
	SVTRNGNSGIT	oekoRBP
	SVTRNGNSGITL	oekoRBP
	DITITTTAKSDEEGRALLAAFDFPFRK	rplE
	TTAKSDEEGRALLAAFDFPFRK	rplE
	KSDEEGRALLAAFDFPFRK	rplE
	SDEEGRALLAAFDFPFRK	rplE
	KIISLAPEVL	rplN
	SVTRNGNSGITLRGDDAYG	oekoRBP
	SVTRNGNSGITLRGDDAYGA	oekoRBP
	AAIEAAGGKIEE	rplO
	SVTRNGNSGITLRGDDAYGAYS	oekoRBP
	SVTRNGNSGITLRGDDAYGAYSGLPQ	oekoRBP
	SVTRNGNSGITLRGDDAYGAYSGLPQWAGVIMEVLPVGS	oekoRBP
	VTRNGNSGITLRGDDAYGAYSGLPQWAGVIMEVLPVGSRNAG	oekoRBP
	VTRNGNSGITLRGDDAYGAYSGLPQWAGVIMEVLPVGSRNAGL	oekoRBP
	VTRNGNSGITLRGDDAYGAYSGLPQWAGVIMEVLPVGSRNAGLL	oekoRBP
	QELGATRLV	rplR
	RNGNSGITLRGDDAYGAYSGLPQWAGVIMEVLPVGSRNAGL	oekoRBP
	RNGNSGITL	oekoRBP
	RNGNSGITLRGDDAYGAYSGLPQWA	oekoRBP
	RNGNSGITLRGDDAYGAYSGLPQWAGVIMEVLPVGSRNAG	oekoRBP
	RNGNSGITLRGDDAYGAYSGLPQWAGVIMEVLPVGSRNAGLLV	oekoRBP
	NGNSGITLRGDDAYGAYSGLPQWA	oekoRBP
	EAPGQPEPVRTVDAL	LptD
	EAPGQPEPVRTVDALGN	LptD
	EAPGQPEPVRTVDALGNVHY	LptD
	EAPGQPEPVRTVDALGNVHYDDNQVIL	LptD
	EAPGQPEPVRTVDALGNVHYDDNQVILKGPKGWAN	LptD
	EAPGQPEPVRTVDALGNVHYDDNQVILKGPKGWA	LptD
	EAPGQPEPVRTV	LptD
	EAPGQPEPVRTVD	LptD
	EAPGQPEPVRTVDALG	LptD
	EAPGQPEPVRTVDALGNVHYDD	LptD
	EAPGQPEPVRTVDALGNVHYDDNQ	LptD
	EAPGQPEPVRTVDALGNVHYDDNQVILKGPK	LptD
	EAPGQPEPVRTVDALGNVHYDDNQVILKGPKGW	LptD
	EAPGQPEPVRTVDALGNVHYDDNQVILKGPKGWANLN	LptD
	EAPGQPEPVRTVDALGNVHYDDNQVILKGPKGWANLNTK	LptD
	APGQPEPVRTVDALGNVHYDDNQVIL	LptD
	APGQPEPVRTVDAL	LptD
	APGQPEPVRTVDALGN	LptD
	APGQPEPVRTVDALGNVHY	LptD
	VRTVDALGNVHYDDNQVIL	LptD
	RTVDALGNVHY	LptD
	RTVDALGNVHYDDNQVIL	LptD
	RTVDALGNVHYDDNQVILKGPKGWA	LptD
	RTVDALGNVHYDDNQVILKGPKGWAN	LptD
	RTVDALGNVHYDDNQVILKGPKGWANLNTK	LptD
	TVDALGNVHYDDNQVILKGPK	LptD
	TVDALGNVHYDDNQVILKGPKGWANLNTK	LptD
	TVDALGNVHYDDNQVIL	LptD
	TVDALGNVHYDDNQVILKGPKGWA	LptD
	TVDALGNVHYDDNQVILKGPKGWANLNT	LptD
	TVDALGNVH	LptD
	TVDALGNVHY	LptD
	TVDALGNVHYDDNQ	LptD
	TVDALGNVHYDDNQVILKGPKGWAN	LptD
	TVDALGNVHYDDNQVILKGPKGWANL	LptD
	TVDALGNVHYDDNQVILKGPKGWANLN	LptD
	VDALGNVHYDDNQVILKGPKGWANLNTK	LptD
	VDALGNVHYDDNQVILKGPKGWA	LptD
	VDALGNVHYDDNQVILKGPKGWAN	LptD
	VDALGNVHYDDNQVILKGPK	LptD
	VDALGNVHY	LptD
	VDALGNVHYDDNQVIL	LptD
	VDALGNVHYDDNQVILKGPKG	LptD
	VDALGNVHYDDNQVILKGPKGW	LptD
	VDALGNVHYDDNQVILKGPKGWANL	LptD
	VDALGNVHYDDNQVILKGPKGWANLN	LptD
	VDALGNVHYDDNQVILKGPKGWANLNT	LptD
	DALGNVHYDDNQVILKGPKGWA	LptD
	DALGNVHYDDNQVILKGPKGWANLNTK	LptD
	DALGNVHYDDNQVIL	LptD
	DALGNVHYDDNQVILKGPK	LptD
	DALGNVHYDDNQVILKGPKGWAN	LptD
	DALGNVHY	LptD
	DALGNVHYDDNQ	LptD
	QELGATRLVV	rplR
	DALGNVHYDDNQVILKGPKGWANL	LptD
	DALGNVHYDDNQVILKGPKGWANLN	LptD
	ALGNVHYDDNQVILKGPKGWAN	LptD
	ALGNVHYDDNQVILKGPKGWANLN	LptD
	ALGNVHYDDNQVILKGPKGWANLNTK	LptD
	ALGNVHYDDNQVILKGPKGWANLNTKDTN	LptD
	ALGNVHYDDNQVILKGPK	LptD
	ALGNVHYDDNQVILKGPKG	LptD
	ALGNVHYDDNQVILKGPKGWA	LptD
	ALGNVHYDDNQVILKGPKGWANLNT	LptD
	LGNVHYDDNQVILKGPKGWA	LptD
	LGNVHYDDNQVIL	LptD
	LGNVHYDDNQVILKGPKG	LptD
	LGNVHYDDNQVILKGPKGWANLN	LptD
	GNVHYDDNQVILKGPKGWAN	LptD
	GNVHYDDNQVILKGPKGW	LptD
	GNVHYDDNQVILKGPKGWA	LptD
	GNVHYDDNQVILKGPKGWANLNT	LptD
	GNVHYDDNQVIL	LptD
	GNVHYDDNQVILKGPKGWANLNTK	LptD
	GNVHYDDNQVILKGPKGWANL	LptD
	GNVHYDDNQVILKGPKGWANLN	LptD
	GNVHYDDNQVILKGPKGWANLNTKDTNVWEGDYQMVG	LptD
	GNVHYDDNQVILKGPKGWANLNTKDTNVWEGDYQMVGRQ	LptD
	GNVHYDDNQVILK	LptD
	GNVHYDDNQVILKGPK	LptD
	GNVHYDDNQVILKGPKG	LptD
	GNVHYDDNQVILKGPKGWANLNTKD	LptD
	GNVHYDDNQVILKGPKGWANLNTKDTNVWEGDYQMVGRQG	LptD
	GNVHYDDNQVILKGP	LptD
	GNVHYDDNQVILKGPKGWANLNTKDT	LptD
	GNVHYDDNQVILKGPKGWANLNTKDTN	LptD
	GNVHYDDNQVILKGPKGWANLNTKDTNVWEGDYQ	LptD
	NVHYDDNQVILKGPKGWA	LptD
	VQALADAAREAGLQF	rplR
	ALADAAREAGLQF	rplR
	NVHYDDNQVILKGPKGWAN	LptD
	NVHYDDNQVILKGPKGWANLNTK	LptD
	NVHYDDNQVILK	LptD
	NVHYDDNQVILKGPK	LptD
	NVHYDDNQVILKGPKGW	LptD
	NVHYDDNQVILKGPKGWANL	LptD
	NVHYDDNQVILKGPKGWANLN	LptD
	NVHYDDNQV	LptD
	NVHYDDNQVIL	LptD
	NVHYDDNQVILKGP	LptD
	NVHYDDNQVILKGPKGWANLNT	LptD
	NVHYDDNQVILKGPKGWANLNTKDTN	LptD
	NVHYDDNQVILKGPKGWANLNTKDTNVWEGDYQMVGRQ	LptD
	VHYDDNQVILKGPKGWAN	LptD
	VHYDDNQVILKGPK	LptD
	VHYDDNQVILKGPKGWA	LptD
	VHYDDNQVILKGPKGWANL	LptD
	VHYDDNQVILKGPKGWANLN	LptD
	VHYDDNQVILKGPKGWANLNT	LptD
	VHYDDNQVILKGPKGWANLNTKDTNVWEGDYQMVGRQ	LptD
	VHYDDNQVIL	LptD
	VHYDDNQVILKGPKG	LptD
	VHYDDNQVILKGPKGW	LptD
	VHYDDNQVILKGPKGWANLNTK	LptD
	VHYDDNQVILK	LptD
	VHYDDNQVILKGP	LptD
	VHYDDNQVILKGPKGWANLNTKDTN	LptD
	VHYDDNQVILKGPKGWANLNTKDTNVWE	LptD
	VHYDDNQVILKGPKGWANLNTKDTNVWEGDYQMVG	LptD
	VHYDDNQVI	LptD
	VHYDDNQVILKGPKGWANLNTKDT	LptD
	VHYDDNQVILKGPKGWANLNTKDTNVWEGDYQ	LptD
	VHYDDNQVILKGPKGWANLNTKDTNVWEGDYQMVGRQG	LptD
	HYDDNQVILKGPKGWAN	LptD
	HYDDNQVILKGPKGWANLN	LptD
	HYDDNQVIL	LptD
	HYDDNQVILKGPKGW	LptD
	HYDDNQVILKGPKGWA	LptD
	HYDDNQVILK	LptD
	HYDDNQVILKGPK	LptD
	HYDDNQVILKGPKG	LptD
	HYDDNQVILKGPKGWANL	LptD
	HYDDNQVILKGPKGWANLNT	LptD
	HYDDNQVILKGPKGWANLNTK	LptD
	YDDNQVILKGPKGWAN	LptD
	YDDNQVILKGPKG	LptD
	YDDNQVILKGPKGWA	LptD
	YDDNQVILKGPKGWANL	LptD
	YDDNQVILKGPK	LptD
	YDDNQVILKGPKGW	LptD
	YDDNQVILKGPKGWANLN	LptD
	YDDNQVILKGPKGWANLNTK	LptD
	YDDNQVILKGPKGWANLNTKDTNVWEGDYQMVGRQ	LptD
	YDDNQVIL	LptD
	DAAREAGLQF	rplR
	LVEKAKAALA	rplT
	HITVVVSDR	rplV
	YDDNQVILK	LptD
	YVTLKEGQNLDFVGGAE	rplW
	VTLKEGQNLDFVGGAE	rplW
	TLKEGQNLDFVGGAE	rplW
	YDDNQVILKGPKGWANLNTKDT	LptD
	YDDNQVILKGPKGWANLNTKDTN	LptD
	YDDNQVILKGPKGWANLNTKDTNVWEGDYQMVG	LptD
	DDNQVILKGPKGWANLNTK	LptD
	DDNQVILKGPKGWANLNT	LptD
	DDNQVILKGPKGWANLNTKDTNVWEGDYQMVGRQ	LptD
	DDNQVILKGPKGWANLN	LptD
	KEGQNLDFVGGAE	rplW
	VIDKKGIDTVLAELRARGEKY	rpmB
	NGNSGITLR	oekoRBP
	DDNQVILKGPKGWAN	LptD
	DDNQVILKGPKGWANLNTKDT	LptD
	DDNQVILKGPK	LptD
	DDNQVILKGPKG	LptD
	DDNQVILKGPKGWA	LptD
	DDNQVILKGPKGWANLNTKDTN	LptD
	NGNSGITLRGDDAYG	oekoRBP
	DDNQVILKGPKGWANLNTKDTNVWEGDYQMVG	LptD
	DDNQVILKGPKGWANLNTKDTNVWEGDYQMVGRQG	LptD
	DDNQVILKGPKGW	LptD
	NGNSGITLRGDDAYGAY	oekoRBP
	DDNQVILKGPKGWANL	LptD
	DDNQVILKGPKGWANLNTKDTNVWEGDYQ	LptD
	DDNQVILK	LptD
	DDNQVILKGP	LptD
	DDNQVILKGPKGWANLNTKD	LptD
	DDNQVILKGPKGWANLNTKDTNVWEG	LptD
	DDNQVILKGPKGWANLNTKDTNVWEGDYQM	LptD
	DDNQVILKGPKGWANLNTKDTNVWEGDYQMVGRQGRG	LptD
	DNQVILKGPKGWANLN	LptD
	NQVILKGPKGWANLN	LptD
	NQVILKGPKGWAN	LptD
	NQVILKGPKGWANLNTK	LptD
	NQVILKGPKGWANL	LptD
	NGNSGITLRGDDAYGAYSGLPQWAGVIMEVLPVGSRNAG	oekoRBP
	FNIPGSK	rpmE
	NQVILKGPKGWANLNT	LptD
	NQVILKGPKGWANLNTKDTN	LptD
	NQVILKGPKGWA	LptD
	NQVILKGPKGWANLNTKDTNVWEGDYQMVGRQGR	LptD
	QVILKGPKGWA	LptD
	QVILKGPKGWANLNTKDT	LptD
	QVILKGPKGWANL	LptD
	NGNSGITLRGDDAYGAYSGLPQWAGVIMEVLPVGSRNAGL	oekoRBP
	GNSGITLRGDDAYGAYSGLPQWAGVIMEVLPVGSRNAG	oekoRBP
	GNSGITLRGDDAYGAYSGLPQWAGVIMEVLPVGSRNAGL	oekoRBP
	QVILKGPKGWANLN	LptD
	VILKGPKGWAN	LptD
	VILKGPKGWA	LptD
	VILKGPKGWANL	LptD
	VILKGPKGWANLNT	LptD
	VNATVLIPGRDIYPISAKVFRSFFDNPQMA	LptE
	VNATVLIPGRDIYPISA	LptE
	VNATVLIPGRDIYPISAKVFRSFFDNPQMALA	LptE
	VNATVLIPGRDIYP	LptE
	AHIEKQAGELQEKLIAVN	rpsE
	GNSGITLRGDDAYGAYSGLPQWA	oekoRBP
	GITLRGDDAYGAYSGLPQWAGVIMEVLPVGSRNAG	oekoRBP
	GITLRGDDAYGAYSGLPQWAGVIMEVLPVGSRNAGL	oekoRBP
	ITLRGDDAYGAYSGLPQ	oekoRBP
	ITLRGDDAYGAYSGLPQWA	oekoRBP
	ITLRGDDAYGAYSGLPQWAGVIMEVLPVGSRNAG	oekoRBP
	ILKGPKGWA	LptD
	ILKGPKGWAN	LptD
	ILKGPKGWANLN	LptD
	ITLRGDDAYGAYSGLPQWAGVIMEVLPVGSRNAGL	oekoRBP
	VNATVLIPGRDIYPIS	LptE
	VNATVLIPGRDIYPISAKV	LptE
	LRGDDAYGAYSGLPQ	oekoRBP
	LRGDDAYGAYSGLPQWA	oekoRBP
	LRGDDAYGAYSGLPQWAGVIMEVLPVGSRNAG	oekoRBP
	LRGDDAYGAYSGLPQWAGVIMEVLPVGSRNAGL	oekoRBP
	ILKGPKGWANLNTKDTN	LptD
	RGDDAYGAYSGLPQWAGVIMEVLPVGS	oekoRBP
	RGDDAYGAYSGLPQWA	oekoRBP
	KGPKGWANLNTKDTNVWEGDYQMVG	LptD
	AHIEKQAGELQEKLIAVNRVS	rpsE
	KGPKGWANLNTK	LptD
	KGPKGWANLNTKDTN	LptD
	RGDDAYGAYSGLPQWAGVIME	oekoRBP
	RGDDAYGAYSGLPQWAGVIMEVLPVGSRNAG	oekoRBP
	RGDDAYGAYSGLPQWAGVIMEVLPVGSRNAGL	oekoRBP
	KGPKGWANLNTKDTNVWEGDYQMVGRQ	LptD
	KGPKGWANLNTKDT	LptD
	KGPKGWANLNTKDTNVWEGDYQ	LptD
	KGPKGWANLN	LptD
	KGPKGWANLNTKDTNVWEGDYQM	LptD
	GDDAYGAYSGLPQWAGVIMEVLPVGS	oekoRBP
	KGPKGWANLNTKDTNVWEGDYQMVGRQG	LptD
	KGPKGWANLNTKDTNVWEGDYQMVGRQGRGKADLM	LptD
	KGPKGWAN	LptD
	KGPKGWANL	LptD
	KGPKGWANLNT	LptD
	KGPKGWANLNTKDTNVWE	LptD
	KGPKGWA	LptD
	KGPKGWANLNTKD	LptD
	KGPKGWANLNTKDTNVWEG	LptD
	KGPKGWANLNTKDTNVWEGD	LptD
	KGPKGWANLNTKDTNVWEGDY	LptD
	KGPKGWANLNTKDTNVWEGDYQMV	LptD
	KGPKGWANLNTKDTNVWEGDYQMVGRQGRG	LptD
	GPKGWANLNTKDTNVWEGDYQMVG	LptD
	GPKGWANLNTK	LptD
	GDDAYGAYSGLPQWAGVIMEVLPVGSRNAG	oekoRBP
	GDDAYGAYSGLPQWA	oekoRBP
	GPKGWANLNTKDTN	LptD
	GPKGWANLNTKDTNVWEGDYQ	LptD
	GPKGWANL	LptD
	GPKGWANLN	LptD
	GPKGWANLNT	LptD
	GPKGWANLNTKDT	LptD
	GPKGWANLNTKDTNVWE	LptD
	GPKGWANLNTKDTNVWEGDYQM	LptD
	GPKGWANLNTKDTNVWEGDYQMVGRQ	LptD
	GPKGWAN	LptD
	GPKGWANLNTKD	LptD
	GPKGWANLNTKDTNVWEGD	LptD
	GPKGWANLNTKDTNVWEGDY	LptD
	GPKGWANLNTKDTNVWEGDYQMV	LptD
	GPKGWANLNTKDTNVWEGDYQMVGRQG	LptD
	GPKGWANLNTKDTNVWEGDYQMVGRQGRGKADLM	LptD
	KGWANLNTKDTNVWEGDYQMVG	LptD
	GWANLNTKDTNVWEGDYQMVG	LptD
	GWANLNTKDT	LptD
	GWANLNTK	LptD
	GWANLNTKD	LptD
	GWANLNTKDTN	LptD
	GWANLNTKDTNVWEGDY	LptD
	GWANLNTKDTNVWEGDYQ	LptD
	GWANLNTKDTNVWEGDYQM	LptD
	GDDAYGAYSGLPQWAGVIMEVLPVGSRNAGL	oekoRBP
	GDDAYGAYSGLPQWAGVIMEVLPVGSRNAGLL	oekoRBP
	GDDAYGAYSGLPQWAGVIMEVLPVGSRNAGLLVAN	oekoRBP
	GWANLNTKDTNVWEGDYQMV	LptD
	GWANLNTKDTNVWEGDYQMVGRQG	LptD
	GWANLNTKDTNVWEGDYQMVGRQGRG	LptD
	GWANLNTKDTNVWEGDYQMVGRQGRGKADLM	LptD
	WANLNTKDTNVWEGDYQMVG	LptD
	WANLNTKDTNVWEGDYQMVGRQGRGKADLM	LptD
	WANLNTK	LptD
	VNATVLIPGRDIYPISAKVF	LptE
	WANLNTKDTN	LptD
	WANLNTKDTNVWEGDYQMVGRQ	LptD
	WANLNTKDTNVWEGDYQMVGRQG	LptD
	WANLNTKDTNVWEGDYQMVGRQGRG	LptD
	WANLNTKDTNVWEGDYQMVGRQGRGKA	LptD
	WANLNTKDTNVWEGDYQMVGRQGRGKADLMKQRGE	LptD
	WANLNTKD	LptD
	WANLNTKDT	LptD
	DDAYGAYSGLPQWA	oekoRBP
	WANLNTKDTNVWE	LptD
	WANLNTKDTNVWEG	LptD
	WANLNTKDTNVWEGD	LptD
	WANLNTKDTNVWEGDY	LptD
	NATVLIPGRDIYPISAKVFRSFFDNPQMA	LptE
	NATVLIPGRDIYPISA	LptE
	WANLNTKDTNVWEGDYQ	LptD
	WANLNTKDTNVWEGDYQM	LptD
	WANLNTKDTNVWEGDYQMVGRQGR	LptD
	WANLNTKDTNVWEGDYQMVGRQGRGKAD	LptD
	WANLNTKDTNVWEGDYQMVGRQGRGKADLMKQR	LptD
	DDAYGAYSGLPQWAGVIMEVLPVGSRNAG	oekoRBP
	DAYGAYSGLPQWA	oekoRBP
	GAYSGLPQWAGVIMEVLPVGSRNAG	oekoRBP
	ANLNTKDTNVWEGDYQMVG	LptD
	ANLNTKDTNVWEGDYQMVGRQG	LptD
	ANLNTKDTNVWEGDYQ	LptD
	ANLNTKDTNVWEGDYQMVGRQGRGKADLM	LptD
	ANLNTKDTNVWEGD	LptD
	ANLNTKDTNVWEGDYQM	LptD
	ANLNTKDTNVWEGDYQMVGRQ	LptD
	NATVLIPGRDIYPISAKVFRSFFDNPQMALA	LptE
	NATVLIPGRDIYPIS	LptE
	NATVLIPGRDIYPISAKVF	LptE
	NATVLIPGRDIYPISAKV	LptE
	ANLNTKDTNVWEGDYQMVGRQGRG	LptD
	ANLNTKDTNVWEGDYQMVGRQGRGKA	LptD
	ANLNTKDTNVWEGDYQMVGRQGRGKADLMKQ	LptD
	ANLNTKDTNVWE	LptD
	YSGLPQWAGVIMEVLPVGSRNAG	oekoRBP
	ATVLIPGRDIYPISAKVF	LptE
	ANLNTKDTNVWEG	LptD
	ANLNTKDTNVWEGDY	LptD
	ANLNTKDTNVWEGDYQMV	LptD
	ANLNTKDTNVWEGDYQMVGRQGR	LptD
	ANLNTKDTNVWEGDYQMVGRQGRGKAD	LptD
	ANLNTKDTNVWEGDYQMVGRQGRGKADLMK	LptD
	ATVLIPGRDIYPISAK	LptE
	ATVLIPGRDIYPISAKVFRSFFDNPQMA	LptE
	ATVLIPGRDIYPISA	LptE
	ATVLIPGRDIYPIS	LptE
	ATVLIPGRDIYPISAKV	LptE
	SGLPQWAGVIMEVLPVGSRNAG	oekoRBP
	SGLPQWAGVIMEVLPVGSRNAGL	oekoRBP
	GLPQWAGVIMEVLPVGSRNAG	oekoRBP
	GLPQWAGVIMEVLPVGSRNAGL	oekoRBP
	ANLNTKDTNVWEGDYQMVGRQGRGKADLMKQR	LptD
	ANLNTKDTNVWEGDYQMVGRQGRGKADLMKQRGE	LptD
	NLNTKDTNVWEGDYQMVG	LptD
	NLNTKDTNVWEGDYQMVGRQGRGKADLM	LptD
	NLNTKDTNVWEGDYQ	LptD
	NLNTKDTNVWEGDYQM	LptD
	NLNTKDTNVWEGDYQMV	LptD
	NLNTKDTNVWEGDYQMVGRQ	LptD
	ATVLIPGRDIYPISAKVFRS	LptE
	TVLIPGRDIYPISAKVFRSFFDNPQMA	LptE
	WAGVIMEVLPVGSRNAG	oekoRBP
	WAGVIMEVLPVGSRNAGL	oekoRBP
	WAGVIMEVLPVGSRNAGLL	oekoRBP
	AGVIMEVLPVGSRNAGL	oekoRBP
	GVIMEVLPVGSRNAGLLVA	oekoRBP
	AHIEKQAGELQEKL	rpsE
	TVLIPGRDIYPISAKVF	LptE
	TVLIPGRDIYP	LptE
	TVLIPGRDIYPIS	LptE
	TVLIPGRDIYPISA	LptE
	TVLIPGRDIYPISAK	LptE
	VLIPGRDIYP	LptE
	VLIPGRDIYPISA	LptE
	VLIPGRDIYPISAK	LptE
	NLNTKDTNVWEGDYQMVGRQG	LptD
	NLNTKDTNVWEGDY	LptD
	NLNTKDTNVWEG	LptD
	NLNTKDTNVWEGDYQMVGRQGR	LptD
	NLNTKDTNVWEGDYQMVGRQGRGKA	LptD
	NLNTKDTNVWEGDYQMVGRQGRGKADLMKQRG	LptD
	NLNTKDTNVWE	LptD
	NLNTKDTNVWEGD	LptD
	NLNTKDTNVWEGDYQMVGR	LptD
	NLNTKDTNVWEGDYQMVGRQGRG	LptD
	NLNTKDTNVWEGDYQMVGRQGRGK	LptD
	NLNTKDTNVWEGDYQMVGRQGRGKAD	LptD
	NLNTKDTNVWEGDYQMVGRQGRGKADL	LptD
	NLNTKDTNVWEGDYQMVGRQGRGKADLMK	LptD
	VLIPGRDIYPISAKVF	LptE
	NLNTKDTNVWEGDYQMVGRQGRGKADLMKQ	LptD
	NLNTKDTNVWEGDYQMVGRQGRGKADLMKQR	LptD
	NLNTKDTNVWEGDYQMVGRQGRGKADLMKQRGEN	LptD
	LNTKDTNVWEGDYQMVGRQ	LptD
	LNTKDTNVWEGDYQMVG	LptD
	LNTKDTNVWEGDYQMVGRQG	LptD
	LNTKDTNVWEGDYQMVGRQGRGKADLM	LptD
	LNTKDTNVWEG	LptD
	LNTKDTNVWEGDYQ	LptD
	LNTKDTNVWEGDYQM	LptD
	LNTKDTNVWEGDYQMV	LptD
	LNTKDTNVWEGDYQMVGRQGR	LptD
	GVIMEVLPVGSRNAGLLV	oekoRBP
	LNTKDTNVWEGDYQMVGRQGRGKADLMK	LptD
	LNTKDTNVWE	LptD
	LNTKDTNVWEGD	LptD
	LNTKDTNVWEGDY	LptD
	LNTKDTNVWEGDYQMVGR	LptD
	LNTKDTNVWEGDYQMVGRQGRG	LptD
	GVIMEVLPVGS	oekoRBP
	GVIMEVLPVGSR	oekoRBP
	LNTKDTNVWEGDYQMVGRQGRGK	LptD
	LNTKDTNVWEGDYQMVGRQGRGKA	LptD
	LNTKDTNVWEGDYQMVGRQGRGKAD	LptD
	LNTKDTNVWEGDYQMVGRQGRGKADLMKQ	LptD
	LNTKDTNVWEGDYQMVGRQGRGKADLMKQRGE	LptD
	LNTKDTNVWEGDYQMVGRQGRGKADLMKQRGEN	LptD
	NTKDTNVWEGDYQMVGRQ	LptD
	NTKDTNVWEGDYQMVG	LptD
	NTKDTNVWEGDYQMVGRQGRGKADLM	LptD
	NTKDTNVWEGDYQMVGRQG	LptD
	NTKDTNVWEGDYQM	LptD
	NTKDTNVWEGDY	LptD
	NTKDTNVWEGDYQ	LptD
	NTKDTNVWEGDYQMVGRQGR	LptD
	NTKDTNVWEGDYQMVGRQGRGKA	LptD
	NTKDTNVWEGDYQMVGRQGRGKADLMK	LptD
	NTKDTNVWEGDYQMVGRQGRGKADLMKQ	LptD
	VLIPGRDIYPISAKVFRSFFDNPQMA	LptE
	LIPGRDIYPISA	LptE
	LIPGRDIYPISAKVFRSFFDNPQMA	LptE
	LIPGRDIYPISAKVF	LptE
	LIPGRDIYPISAKVFRSFFDNPQMALA	LptE
	IPGRDIYPISA	LptE
	GVIMEVLPVGSRNA	oekoRBP
	DIYPISAKVFRSFFDNPQMA	LptE
	ISAKVFRSFFDNPQMA	LptE
	NTKDTNVWE	LptD
	AKVFRSFFDNPQMA	LptE
	NTKDTNVWEG	LptD
	NTKDTNVWEGD	LptD
	NTKDTNVWEGDYQMV	LptD
	NTKDTNVWEGDYQMVGR	LptD
	NTKDTNVWEGDYQMVGRQGRG	LptD
	KVFRSFFDNPQMA	LptE
	NTKDTNVWEGDYQMVGRQGRGK	LptD
	NTKDTNVWEGDYQMVGRQGRGKAD	LptD
	NTKDTNVWEGDYQMVGRQGRGKADLMKQR	LptD
	NTKDTNVWEGDYQMVGRQGRGKADLMKQRGEN	LptD
	TKDTNVWEGDYQMVGRQ	LptD
	TKDTNVWEGDYQMVGRQG	LptD
	GVIMEVLPVGSRNAGL	oekoRBP
	TKDTNVWEGDYQMVG	LptD
	TKDTNVWEGDYQM	LptD
	TKDTNVWEGDYQMVGRQGRG	LptD
	TKDTNVWEGDYQ	LptD
	TKDTNVWEGDYQMVGRQGRGK	LptD
	TKDTNVWEGDYQMVGRQGRGKADLM	LptD
	TKDTNVWEGDYQMVGRQGRGKADLMK	LptD
	KVFRSFFDNPQ	LptE
	KVFRSFFDNPQMALA	LptE
	TKDTNVWEGDYQMVGRQGRGKADLMKQ	LptD
	TKDTNVWE	LptD
	TKDTNVWEGD	LptD
	TKDTNVWEGDY	LptD
	VFRSFFDNPQ	LptE
	GVIMEVLPVGSRNAGLL	oekoRBP
	GVIMEVLPVGSRNAGLLVAN	oekoRBP
	VIMEVLPVGSRNAGLLVA	oekoRBP
	VIMEVLPVGSRNAGL	oekoRBP
	VIMEVLPVGSRNAG	oekoRBP
	VIMEVLPVGSRNAGLL	oekoRBP
	VIMEVLPVGSRNAGLLV	oekoRBP
	TKDTNVWEGDYQMV	LptD
	TKDTNVWEGDYQMVGR	LptD
	TKDTNVWEGDYQMVGRQGR	LptD
	TKDTNVWEGDYQMVGRQGRGKA	LptD
	VFRSFFD	LptE
	VFRSFFDNPQMA	LptE
	IMEVLPVGSRNAGLLVA	oekoRBP
	TKDTNVWEGDYQMVGRQGRGKADL	LptD
	TKDTNVWEGDYQMVGRQGRGKADLMKQR	LptD
	TKDTNVWEGDYQMVGRQGRGKADLMKQRGE	LptD
	TKDTNVWEGDYQMVGRQGRGKADLMKQRGEN	LptD
	VFRSFFDNPQMALA	LptE
	MEVLPVGSRNAGLLVAN	oekoRBP
	MEVLPVGSRNAGL	oekoRBP
	MEVLPVGSRNAGLL	oekoRBP
	MEVLPVGSRNAGLLVA	oekoRBP
	RSFFDNPQMA	LptE
	EVLPVGSRNAG	oekoRBP
	EVLPVGSRNAGL	oekoRBP
	EVLPVGSRNAGLL	oekoRBP
	EVLPVGSRNAGLLVA	oekoRBP
	EVLPVGSRNAGLLVAN	oekoRBP
	KDTNVWEGDYQMVGRQG	LptD
	KDTNVWEGDYQMVGRQGRG	LptD
	KDTNVWEGDYQMVG	LptD
	KDTNVWEGDYQMVGRQ	LptD
	KDTNVWEGDYQMVGRQGRGKADLM	LptD
	KDTNVWEGDYQ	LptD
	AHIEKQAGELQEKLIA	rpsE
	VLPVGSRNAGLL	oekoRBP
	AHIEKQAGELQEKLIAV	rpsE
	KDTNVWEGDYQM	LptD
	KDTNVWEGDYQMVGRQGRGKA	LptD
	KDTNVWEGDYQMVGRQGRGKADLMKQRGEN	LptD
	KDTNVWEGDY	LptD
	KDTNVWEGDYQMV	LptD
	KDTNVWEGDYQMVGR	LptD
	KDTNVWEGDYQMVGRQGR	LptD
	KDTNVWEGDYQMVGRQGRGK	LptD
	KDTNVWEGDYQMVGRQGRGKAD	LptD
	KDTNVWEGDYQMVGRQGRGKADLMK	LptD
	FFDNPQMALA	LptE
	KDTNVWEGDYQMVGRQGRGKADLMKQRGE	LptD
	DTNVWEGDYQMVGRQGRGKADLM	LptD
	DTNVWEGDYQMVGRQ	LptD
	DTNVWEGDYQMVGRQG	LptD
	DTNVWEGDYQMVGRQGRGKADL	LptD
	DTNVWEGDYQMVGRQGRGKADLMKQRGEN	LptD
	DTNVWEGDYQMVGRQGRGKADLMKQRGENRYTIL	LptD
	DTNVWEGDYQMVGRQGRGKADLMKQR	LptD
	DTNVWEGDYQMVG	LptD
	DTNVWEGDYQMVGRQGR	LptD
	DTNVWEGDYQMVGRQGRGKADLMKQ	LptD
	VLPVGSRNAGLLV	oekoRBP
	VLPVGSRNAGLLVA	oekoRBP
	FDNPQMALAKDNEQDMIVKE	LptE
	DTNVWEGDYQMVGRQGRGKADLMKQRGE	LptD
	RNAGLLVAN	oekoRBP
	LLVANSTDFTAISNVAKLMT	oekoRBP
	LVANSTDFTAISNVAKLMT	oekoRBP
	VANSTDFTAISNVAKLMT	oekoRBP
	DTNVWEGDYQ	LptD
	DTNVWEGDYQMVGR	LptD
	LAKDNEQDMIVKE	LptE
	ANSTDFTAISNVAKLMT	oekoRBP
	NSTDFTAISNVAKLMT	oekoRBP
	DTNVWEGDYQMVGRQGRG	LptD
	DTNVWEGDYQMVGRQGRGKA	LptD
	STDFTAISNVAKLMT	oekoRBP
	TDFTAISNVAKLMT	oekoRBP
	DFTAISNVAKLMT	oekoRBP
	VRVNGSMALPVSGVPFA	oekoRBP
	DTNVWEGDYQMVGRQGRGKAD	LptD
	DTNVWEGDYQMVGRQGRGKADLMK	LptD
	DTNVWEGDYQMVGRQGRGKADLMKQRG	LptD
	RWDDGNVSVGFDGGSIIV	oekoRBP
	RNASYGGIDDVAASVDMDLV	oekoRBP
	SVDMDLVIFNNTPPTPGTGIT	oekoRBP
	SVDMDLVIFNNTPPTPGTGITM	oekoRBP
	DTNVWEGDYQMVGRQGRGKADLMKQRGENR	LptD
	DTNVWEGDYQM	LptD
	DTNVWEGDYQMV	LptD
	DTNVWEGDYQMVGRQGRGKADLMKQRGENRY	LptD
	SVDMDLVIFNNTPPTPGTGITMT	oekoRBP
	DTNVWEGDYQMVGRQGRGKADLMKQRGENRYT	LptD
	TNVWEGDYQMVGRQGR	LptD
	TNVWEGDYQMVGRQGRGKAD	LptD
	TNVWEGDYQMVGRQG	LptD
	TNVWEGDYQMVGRQGRG	LptD
	TNVWEGDYQMVGRQGRGK	LptD
	TNVWEGDYQMVGRQGRGKADLM	LptD
	TNVWEGDYQMVGRQGRGKADLMKQRGE	LptD
	TNVWEGDYQM	LptD
	TNVWEGDYQMVG	LptD
	TNVWEGDYQMVGR	LptD
	TNVWEGDYQMVGRQ	LptD
	TNVWEGDYQMVGRQGRGKA	LptD
	TNVWEGDYQMVGRQGRGKADLMKQ	LptD
	VDMDLVIFNNTPPTPGTGIT	oekoRBP
	TNVWEGDYQMVGRQGRGKADLMKQRGEN	LptD
	NVWEGDYQMVGRQGRGKADLMKQRGE	LptD
	NVWEGDYQMVGRQGRGKADLM	LptD
	NVWEGDYQMVGRQG	LptD
	NVWEGDYQMVGRQGRGK	LptD
	NVWEGDYQMVGRQGRGKAD	LptD
	NVWEGDYQMVGRQGRGKADL	LptD
	NVWEGDYQMVGRQGRGKADLMK	LptD
	NVWEGDYQMVGRQGRGKADLMKQRGEN	LptD
	NVWEGDYQM	LptD
	NVWEGDYQMV	LptD
	LAKDNEQDMIVKEMYDRAAEQLIRKLPSIRAA	LptE
	AKDNEQDMIVKEM	LptE
	NVWEGDYQMVG	LptD
	NVWEGDYQMVGR	LptD
	NVWEGDYQMVGRQ	LptD
	NVWEGDYQMVGRQGR	LptD
	NVWEGDYQMVGRQGRG	LptD
	NVWEGDYQMVGRQGRGKA	LptD
	NVWEGDYQMVGRQGRGKADLMKQ	LptD
	NVWEGDYQMVGRQGRGKADLMKQR	LptD
	VWEGDYQMVGRQGRGKADLM	LptD
	VWEGDYQMVGRQ	LptD
	VWEGDYQMVGRQGRGKAD	LptD
	VWEGDYQMVGRQGRGKADLMKQRGE	LptD
	VWEGDYQMVGRQG	LptD
	VWEGDYQMVGRQGRG	LptD
	VWEGDYQMVGRQGRGKADLMK	LptD
	VWEGDYQMVGRQGRGKADLMKQR	LptD
	VWEGDYQMVG	LptD
	VWEGDYQMVGRQGRGK	LptD
	VWEGDYQMVGRQGRGKA	LptD
	VWEGDYQMVGRQGRGKADL	LptD
	VDMDLVIFNNTPPTPGTGITM	oekoRBP
	IFNNTPPTPGTGITMTNNQNQVT	oekoRBP
	IFNNTPPTPGTGIT	oekoRBP
	VWEGDYQMVGRQGRGKADLMKQ	LptD
	VWEGDYQMVGRQGRGKADLMKQRGEN	LptD
	VWEGDYQMVGR	LptD
	VWEGDYQMVGRQGR	LptD
	VWEGDYQMVGRQGRGKADLMKQRGENR	LptD
	WEGDYQMVGRQGRGKADLM	LptD
	WEGDYQMVGR	LptD
	WEGDYQMVGRQ	LptD
	WEGDYQMVGRQG	LptD
	WEGDYQMVGRQGRGKADLMKQ	LptD
	WEGDYQMVGRQGRGKADLMKQRGE	LptD
	AKDNEQDMIVKEMYDRAAEQLIRKLPSIRAA	LptE
	AKDNEQDMIVKE	LptE
	KDNEQDMIVKE	LptE
	EGDYQMVGRQ	LptD
	EGDYQMVGRQG	LptD
	GDYQMVGRQ	LptD
	GDYQMVGRQG	LptD
	GDYQMVGRQGRGKADLM	LptD
	DYQMVGRQGRGKADLM	LptD
	DYQMVGRQGRGKA	LptD
	DYQMVGRQGRGKADLMKQRGE	LptD
	DYQMVGR	LptD
	DYQMVGRQ	LptD
	DYQMVGRQG	LptD
	KDNEQDMIVKEMYDRAAEQLIRKLPS	LptE
	KDNEQDMIVKEMYDRAAEQLIRKLPSIR	LptE
	KDNEQDMIVKEM	LptE
	KDNEQDMIVKEMYDRAAEQLIRKLPSIRAA	LptE
	DNEQDMIVKEMYDRAAEQLIRKLPSIRAA	LptE
	DYQMVGRQGRGKADLMKQ	LptD
	MVGRQGRGKADLM	LptD
	MVGRQGRGKADLMKQRGEN	LptD
	MVGRQGRGKADLMKQRGENRYTIL	LptD
	MVGRQGRGKADLMK	LptD
	MVGRQGRGKADLMKQRGE	LptD
	VGRQGRGKADLM	LptD
	VGRQGRGKADLMKQRGE	LptD
	VGRQGRGKADLMKQRG	LptD
	GRQGRGKADLMKQRGE	LptD
	DNEQDMIVKE	LptE
	DNEQDMIVKEM	LptE
	DMIVKEMYDRAAEQLIRKLPSIRAA	LptE
	GRQGRGKADLM	LptD
	GRQGRGKADLMKQRGENRYT	LptD
	RQGRGKADLMKQRG	LptD
	RQGRGKADLMKQRGE	LptD
	RQGRGKADLMKQRGEN	LptD
	RQGRGKADLMKQ	LptD
	QGRGKADLMKQRG	LptD
	QGRGKADLMKQRGEN	LptD
	QGRGKADLMKQ	LptD
	QGRGKADLM	LptD
	QGRGKADLMKQRGE	LptD
	QGRGKADLMKQR	LptD
	QGRGKADLMK	LptD
	QGRGKADLMKQRGENRYT	LptD
	QGRGKADLMKQRGENRYTILDNGSFTS	LptD
	GRGKADLMKQRGENRYTIL	LptD
	GRGKADLMKQRGE	LptD
	GRGKADLMK	LptD
	GRGKADLMKQR	LptD
	DMIVKEMY	LptE
	DMIVKEMYDRAAEQ	LptE
	DMIVKEMYDRAAEQLIR	LptE
	DMIVKEMYDRAAEQLIRKLPSIRAADIRSDEEQTSTTTDTPATPA	LptE
	NNTPPTPGTGITMTNNQNQVT	oekoRBP
	NNTPPTPGTGITM	oekoRBP
	MTNNQNQVTFSTVNKPFVYD	oekoRBP
	MTNNQNQVTF	oekoRBP
	AHIEKQAGELQE	rpsE
	GRGKADLMKQRGEN	LptD
	GRGKADLMKQ	LptD
	GRGKADLMKQRGENRYT	LptD
	GRGKADLM	LptD
	MTNNQNQVTFSTVNKP	oekoRBP
	MTNNQNQVTFSTVNKPFV	oekoRBP
	MTNNQNQVTFS	oekoRBP
	MTNNQNQVTFSTV	oekoRBP
	MTNNQNQVTFSTVNKPF	oekoRBP
	MTNNQNQVTFSTVNKPFVY	oekoRBP
	MYDRAAEQLIR	LptE
	MYDRAAEQLIRKLPSIRAA	LptE
	AHIEKQAGELQEKLIAVNRVSK	rpsE
	GRGKADLMKQRGENRY	LptD
	RGKADLMKQRGE	LptD
	RGKADLMKQ	LptD
	RGKADLMKQRGEN	LptD
	RGKADLMKQRGENRYTIL	LptD
	GKADLMKQRGE	LptD
	GKADLMKQRGEN	LptD
	MYDRAAEQLIRKLPSIR	LptE
	GKADLMKQR	LptD
	GKADLMKQRGENR	LptD
	GKADLMKQRGENRY	LptD
	GKADLMKQRGENRYT	LptD
	GKADLMKQRGENRYTIL	LptD
	GKADLMKQ	LptD
	GKADLMKQRGENRYTILDNGSFTS	LptD
	KADLMKQRGE	LptD
	KADLMKQRGEN	LptD
	KADLMKQR	LptD
	MTNNQNQVTFSTVNKPFVYDRTINI	oekoRBP
	TNNQNQVTFSTVNKPF	oekoRBP
	TNNQNQVTFSTVNKPFVYD	oekoRBP
	TNNQNQVTFSTV	oekoRBP
	KADLMKQRGENRYT	LptD
	KADLMKQRGENRYTIL	LptD
	ADLMKQRGE	LptD
	TNNQNQVTF	oekoRBP
	TNNQNQVTFS	oekoRBP
	TNNQNQVTFSTVNKP	oekoRBP
	ADLMKQRGENRYTIL	LptD
	ADLMKQRGEN	LptD
	ADLMKQRGENRY	LptD
	ADLMKQRGENRYT	LptD
	ADLMKQRGENRYTILDNGSFTS	LptD
	DLMKQRGENRYT	LptD
	DLMKQRGENRYTIL	LptD
	NNQNQVTFSTVNKPFV	oekoRBP
	NNQNQVTF	oekoRBP
	NNQNQVTFSTV	oekoRBP
	NNQNQVTFSTVNKP	oekoRBP
	MYDRAAEQLIRKLPSIRAADIRSDEEQTSTTTDTPATPA	LptE
	DLMKQRG	LptD
	DLMKQRGEN	LptD
	DLMKQRGENRY	LptD
	NNQNQVTFSTVNKPF	oekoRBP
	NNQNQVTFSTVNKPFVY	oekoRBP
	NNQNQVTFSTVNKPFVYD	oekoRBP
	AHIEKQAGELQEKLIAVNRVSKTVK	rpsE
	DLMKQRGENRYTILDNGSF	LptD
	LMKQRGENRYTIL	LptD
	MKQRGENRYTIL	LptD
	KQRGENRYTIL	LptD
	YDRAAEQLIR	LptE
	KQRGENRYTILDNGSFTS	LptD
	KQRGENRYTILD	LptD
	KQRGENRYTILDNG	LptD
	YDRAAEQLIRKLPSIRAA	LptE
	KQRGENRYTILDNGSF	LptD
	QRGENRYTIL	LptD
	NNQNQVTFSTVNKPFVYDRTIN	oekoRBP
	YDRAAEQLIRKLPSIRAADIRSDEEQTSTTTDTPATPA	LptE
	YDRAAEQLI	LptE
	QRGENRYTILDNGSF	LptD
	QRGENRYTILDNGSFTS	LptD
	QRGENRYTILDNG	LptD
	QRGENRYTILDNGS	LptD
	YDRAAEQLIRKLP	LptE
	YDRAAEQLIRKLPS	LptE
	YDRAAEQLIRKLPSIR	LptE
	QRGENRYTI	LptD
	QRGENRYTILDNGSFT	LptD
	RGENRYTILDNGSFTS	LptD
	RGENRYTIL	LptD
	GENRYTIL	LptD
	YDRAAEQLIRKLPSIRA	LptE
	SEGTGIIAGGAMRAVLEVAGVHNVLA	rpsE
	GENRYTILDNGSFTS	LptD
	GENRYTILDN	LptD
	DRAAEQLIRKLPS	LptE
	GENRYTILDNGS	LptD
	GENRYTILDNGSFT	LptD
	GENRYTI	LptD
	GENRYTILD	LptD
	GENRYTILDNG	LptD
	GENRYTILDNGSF	LptD
	ENRYTIL	LptD
	NNQNQVTFSTVNKPFVYDRTINI	oekoRBP
	DRAAEQLIRKLPSIR	LptE
	ENRYTILDN	LptD
	ENRYTILD	LptD
	ENRYTILDNGS	LptD
	ENRYTILDNGSFTS	LptD
	ENRYTILDNGSF	LptD
	ENRYTILDNGSFT	LptD
	NNQNQVTFSTVNKPFVYDRTINIGTSDQN	oekoRBP
	NQNQVTFSTVNKPFVYD	oekoRBP
	NRYTILDNGSFT	LptD
	NRYTILDNGSFTS	LptD
	NRYTILDN	LptD
	NRYTILDNG	LptD
	NRYTILDNGSF	LptD
	AKRGKSVEEILGK	rpsE
	NRYTILDNGS	LptD
	RYTILDNGSFTS	LptD
	RYTILDNGSF	LptD
	RYTILDN	LptD
	RYTILDNGS	LptD
	DRAAEQLIRKLPSIRAA	LptE
	DRAAEQLIRKLPSIRAADIRSDEEQTSTTTDTPATPA	LptE
	KLPSIRAADIRSDEEQTSTTTDTPATPA	LptE
	RYTILDNGSFT	LptD
	YTILDNGSFT	LptD
	YTILDNGSF	LptD
	KLPSIRAADIRSDEEQTSTTTDTPATPARVST	LptE
	KLPSIRAADIRSDEEQTSTTTDTPATPARVS	LptE
	YTILDNGSFTS	LptD
	TILDNGSFTS	LptD
	RFKVGPVPIFYSPY	LptD
	FKVGPVPIFYSPY	LptD
	FKVGPVPIF	LptD
	FKVGPVPIFY	LptD
	IRAADIRSDEEQTSTTTDTPATPA	LptE
	AADIRSDEEQTSTTTDTPATPA	LptE
	AADIRSDEEQTSTTTDTPATPARVST	LptE
	AADIRSDEEQTSTTTDTPATPARVS	LptE
	AADIRSDEEQTSTTTDTPATPAR	LptE
	ADIRSDEEQTSTTTDTPATPA	LptE
	KRGKSVEEILGK	rpsE
	ADIRSDEEQTSTTTDTPATPARVST	LptE
	ADIRSDEEQTSTTTDTPATPARVS	LptE
	DIRSDEEQTSTTTDTPATPA	LptE
	DIRSDEEQTSTTTDTPATPARVS	LptE
	DIRSDEEQTSTTTDTPATPARVST	LptE
	DIRSDEEQTSTTTDTPATPAR	LptE
	DIRSDEEQTSTTTDTPATPARV	LptE
	DIRSDEEQTSTTT	LptE
	DIRSDEEQTSTTTDTPA	LptE
	NQNQVTFSTVNKP	oekoRBP
	RGKSVEEILGK	rpsE
	GKSVEEILGK	rpsE
	ATVNQLVR	rpsL
	DIRSDEEQTSTTTDTPATP	LptE
	ATVNQLVRKPR	rpsL
	DIRSDEEQTSTTTDTPATPARVSTTLGN	LptE
	GEIPGLKKASW	rpsN
	IRSDEEQTSTTTDTPATPA	LptE
	SDEEQTSTTTDTPATPA	LptE
	SDEEQTSTTTDTPATPARVS	LptE
	SDEEQTSTTTDTPATPARVST	LptE
	DEEQTSTTTDTPATPARVS	LptE
	DEEQTSTTTDTPATPARVST	LptE
	NQNQVTFSTVNKPF	oekoRBP
	EEQTSTTTDTPATPARVST	LptE
	TSTTTDTPATPARVST	LptE
	STTTDTPATPARVS	LptE
	TTTDTPATPARVS	LptE
	TTTDTPATPARVST	LptE
	TDTPATPARVS	LptE
	KVGPVPIFY	LptD
	TDTPATPARVST	LptE
	DTPATPARVS	LptE
	DTPATPARV	LptE
	DTPATPARVST	LptE
	KVGPVPIF	LptD
	KVGPVPIFYSPY	LptD
	SLSTEATAKIVSEFG	rpsO
	SSNYGLGTQEMLRSNILPYQNTL	LptD
	SNYGLGTQEMLRSNILPYQNTL	LptD
	AKGLTDAAQQVVAAVEGK	sucC
	TPATPARVS	LptE
	TPATPARVST	LptE
	TAGTLTSQWLKQTDKAILDSEDDAELAHH	tcyP
	GTLTSQWLKQTDKAILDSEDDAELAHH	tcyP
	NQNQVTFSTVNKPFV	oekoRBP
	TSQWLKQTDKAILDSEDDAELAHH	tcyP
	NQNQVTFSTVNKPFVYDRTINI	oekoRBP
	NQNQVTFSTVNKPFVYDRTINIGTSDQN	oekoRBP
	QNQVTFSTVNKP	oekoRBP
	QNQVTFSTVNKPFVYD	oekoRBP
	NQVTFSTVNKPFVYD	oekoRBP
	NQVTFSTVNKPFVYDRTINI	oekoRBP
	QVTFSTVNKPFVYD	oekoRBP
	QVTFSTVNKPFVYDRTINI	oekoRBP
	QVTFSTVNKPFVYDRTINIGTSDQN	oekoRBP
	QVTFSTVNKPFVYDRTINIGTSDQNIGNSL	oekoRBP
	VTFSTVNKP	oekoRBP
	VTFSTVNKPFVYD	oekoRBP
	VTFSTVNKPFVYDRTINI	oekoRBP
	VTFSTVNKPFVYDRTINIGTSDQN	oekoRBP
	VTFSTVNKPFVYDRTINIGTSDQNIGNSL	oekoRBP
	FSTVNKPF	oekoRBP
	FSTVNKPFVYD	oekoRBP
	FSTVNKPFVYDRTIN	oekoRBP
	FSTVNKPFVYDRTINI	oekoRBP
	FSTVNKPFVYDRTINIGTSDQN	oekoRBP
	FSTVNKPFVYDRTINIGTSDQNIGNS	oekoRBP
	FSTVNKPFVYDRTINIGTSDQNIGNSLIQ	oekoRBP
	FSTVNKPFVYDRTINIGTSDQNIGNSLIQL	oekoRBP
	FSTVNKPFVYDRTINIGTSDQNIGNSLIQLS	oekoRBP
	STVNKPFVYDRTINI	oekoRBP
	STVNKPFVYDRTINIGTSDQNIGNS	oekoRBP
	STVNKPF	oekoRBP
	STVNKPFVY	oekoRBP
	STVNKPFVYD	oekoRBP
	STVNKPFVYDRTI	oekoRBP
	STVNKPFVYDRTIN	oekoRBP
	STVNKPFVYDRTINIGTS	oekoRBP
	STVNKPFVYDRTINIGTSDQN	oekoRBP
	STVNKPFVYDRTINIGTSDQNIGNSL	oekoRBP
	STVNKPFVYDRTINIGTSDQNIGNSLIQ	oekoRBP
	STVNKPFVYDRTINIGTSDQNIGNSLIQL	oekoRBP
	TVNKPFVYD	oekoRBP
	TVNKPFVYDRTINI	oekoRBP
	TVNKPFVYDRTINIG	oekoRBP
	TVNKPFVYDRTINIGTSDQN	oekoRBP
	TVNKPFVYDRTINIGTSDQNIGN	oekoRBP
	TVNKPFVYDRTINIGTSDQNIGNS	oekoRBP
	TVNKPFVYDRTINIGTSDQNIGNSL	oekoRBP
	TVNKPFVYDRTINIGTSDQNIGNSLIQL	oekoRBP
	VNKPFVYDRTINI	oekoRBP
	VNKPFVYD	oekoRBP
	VNKPFVYDRTINIGTSDQN	oekoRBP
	VNKPFVYDRTINIGTSDQNIGNS	oekoRBP
	VNKPFVYDRTINIGTSDQNIGNSLIQL	oekoRBP
	VNKPFVYDRTINIGTSDQNIGNSLIQLS	oekoRBP
	NKPFVYDRTINI	oekoRBP
	NKPFVYDRTINIGTSDQNIGNSL	oekoRBP
	NKPFVYDRTINIGTSDQNIGNSLIQL	oekoRBP
	KPFVYDRTINI	oekoRBP
	KPFVYDRTINIGTSDQNIGNSL	oekoRBP
	KPFVYDRTINIGTSDQNIGNSLIQL	oekoRBP
	FVYDRTINIGTSDQNIGNSL	oekoRBP
	WLKQTDKAILDSEDDAELAHH	tcyP
[truncated: 134 more rows]

## Sheet: LptD
	LptD
	Peptide Sequence	Start	End	Spectral Count
	ADLASQCMLGVPSYDRPLVQGDTNDLPVTIN	25	55	17
	ADLASQCMLGVPSYDRPLVQGDTN	25	48	8
	ADLASQCMLGVPSYDRPLVQ	25	44	6
	ADLASQCMLGVPSYDRPL	25	42	5
	ADLASQCMLGVPS	25	37	4
	ADLASQCMLGVPSYDRPLVQG	25	45	4
	ADLASQCMLGVPSY	25	38	3
	ADLASQCMLGVPSYDRPLVQGDTNDLPVTINA	25	56	2
	ADLASQCMLGVPSYDRPLVQGDTNDLPVTINADHAKGDYPDDAVFTGSVDIMQGNSRLQA	25	84	2
	ADLASQCML	25	33	1
	ADLASQCMLGVPSYD	25	39	1
	ADLASQCMLGVPSYDRPLVQGDTNDLPVTINADHAKGDYPDDAVFTGS	25	72	1
	ADLASQCMLGVPSYDRPLVQGDTNDLPVTINADHAKGDYPDDAVFTGSVDIM	25	76	1
	DLASQCMLGVPSYDRPLVQGDTNDLPVTIN	26	55	5
	DLASQCMLGVPSY	26	38	2
	DLASQCMLGVPSYDRPL	26	42	2
	DLASQCMLGVPSYDRPLVQGDTN	26	48	2
	DLASQCMLGVPS	26	37	1
	DLASQCMLGVPSYDRPLVQ	26	44	1
	MLGVPSYDRPLVQGDTNDLPVTIN	32	55	8
	MLGVPSYDRPLVQGDTN	32	48	7
	MLGVPSYDRPLVQGDTNDLPVTINADHAKGDYPDDAVFTGSVDIMQGNSRLQA	32	84	6
	MLGVPSYDRPL	32	42	4
	MLGVPSYDRPLVQ	32	44	4
	MLGVPSYDRPLVQGDTNDLPVTINADHAKGDYPDDAVFTGSVDIMQGN	32	79	4
	MLGVPSYDRPLVQGDTNDLPVTINADHAKGDYPDDAVFTGSVDIMQGNSRL	32	82	4
	MLGVPSYDRPLVQGDTNDLPVTINA	32	56	3
	MLGVPSYDRPLVQGDTNDLPVTINAD	32	57	3
	MLGVPSYDRP	32	41	2
	MLGVPSYDRPLVQG	32	45	2
	MLGVPSYDRPLVQGDTNDLPVT	32	53	2
	MLGVPSYDRPLVQGDTNDLPVTINADHA	32	59	2
	MLGVPSYDRPLVQGDTNDLPVTINADHAK	32	60	2
	MLGVPSYDRPLVQGDTNDLPVTINADHAKGDYPDD	32	66	2
	MLGVPSYDRPLVQGDTNDLPVTINADHAKGDYPDDAVFTGS	32	72	2
	MLGVPSYDRPLVQGDTNDLPVTINADHAKGDYPDDAVFTGSV	32	73	2
	MLGVPSYDRPLVQGDTNDLPVTINADHAKGDYPDDAVFTGSVDIMQGNS	32	80	2
	MLGVPSYDRPLVQGDTNDLPVTINADHAKGDYPDDAVFTGSVDIMQGNSRLQ	32	83	2
	MLGVPSYDRPLV	32	43	1
	MLGVPSYDRPLVQGDTNDLPV	32	52	1
	MLGVPSYDRPLVQGDTNDLPVTINADH	32	58	1
	MLGVPSYDRPLVQGDTNDLPVTINADHAKG	32	61	1
	MLGVPSYDRPLVQGDTNDLPVTINADHAKGDYPDDAVFTGSVDIM	32	76	1
	MLGVPSYDRPLVQGDTNDLPVTINADHAKGDYPDDAVFTGSVDIMQ	32	77	1
	MLGVPSYDRPLVQGDTNDLPVTINADHAKGDYPDDAVFTGSVDIMQGNSRLQAD	32	85	1
	MLGVPSYDRPLVQGDTNDLPVTINADHAKGDYPDDAVFTGSVDIMQGNSRLQADEVQL	32	89	1
	LGVPSYDRPLVQGDTNDLPVTIN	33	55	10
	LGVPSYDRPLVQGDTNDLPVTINADHAKGDYPDDAVFTGS	33	72	5
	LGVPSYDRPLVQGDTNDLPVTINADHAKGDYPDDAVFTGSVDIMQGNSRLQA	33	84	5
	LGVPSYDRPLVQGDTNDLPVT	33	53	4
	LGVPSYDRPLVQGDTNDLPVTINA	33	56	4
	LGVPSYDRPLVQGDTNDLPVTINADHAKGDYPDDAVFTGSVDIMQGNSRL	33	82	4
	LGVPSYDRPL	33	42	3
	LGVPSYDRPLVQGDTNDLPVTINADHAKGDYPDDAVFTGSVDIMQGNSRLQ	33	83	3
	LGVPSYDRPLVQ	33	44	2
	LGVPSYDRPLVQGDTN	33	48	2
	LGVPSYDRPLVQGDTNDLPVTINAD	33	57	2
	LGVPSYDRPLVQGDTNDLPVTINADH	33	58	2
	LGVPSYDRPLVQGDTNDLPVTINADHA	33	59	2
	LGVPSYDRPLVQGDTNDLPVTINADHAKGDYPDDAVFTGSVDIM	33	76	2
	LGVPSYDRPLVQGDTNDLPVTINADHAKGDYPDDAVFTGSVDIMQ	33	77	2
	LGVPSYDRPLVQGDTNDLPVTINADHAKGDYPDDAVFTGSVDIMQGN	33	79	2
	LGVPSYDRPLVQGDTNDLPVTINADHAKGDYPDDAVFTGSVDIMQGNSRLQAD	33	85	2
	LGVPSYDRPLV	33	43	1
	LGVPSYDRPLVQG	33	45	1
	LGVPSYDRPLVQGD	33	46	1
	LGVPSYDRPLVQGDTNDLPVTI	33	54	1
	LGVPSYDRPLVQGDTNDLPVTINADHAK	33	60	1
	LGVPSYDRPLVQGDTNDLPVTINADHAKG	33	61	1
	LGVPSYDRPLVQGDTNDLPVTINADHAKGDYPD	33	65	1
	LGVPSYDRPLVQGDTNDLPVTINADHAKGDYPDD	33	66	1
	LGVPSYDRPLVQGDTNDLPVTINADHAKGDYPDDA	33	67	1
	LGVPSYDRPLVQGDTNDLPVTINADHAKGDYPDDAVFT	33	70	1
	LGVPSYDRPLVQGDTNDLPVTINADHAKGDYPDDAVFTG	33	71	1
	LGVPSYDRPLVQGDTNDLPVTINADHAKGDYPDDAVFTGSVDIMQG	33	78	1
	LGVPSYDRPLVQGDTNDLPVTINADHAKGDYPDDAVFTGSVDIMQGNS	33	80	1
	LGVPSYDRPLVQGDTNDLPVTINADHAKGDYPDDAVFTGSVDIMQGNSRLQADEVQL	33	89	1
	GVPSYDRPLVQGDTNDLPVTINADHAKGDYPDDAVFTGSVDIMQGNSRLQA	34	84	13
	GVPSYDRPLVQGDTNDLPVTINADHAKGDYPDDAVFTGSVDIMQGNS	34	80	8
	GVPSYDRPLVQGDTNDLPVTIN	34	55	6
	GVPSYDRPLVQGDTNDLPVTINADHAKGDYPDDAVFTG	34	71	6
	GVPSYDRPLVQGDTNDLPVTINADHAKGDYPDDAVFTGSVDIM	34	76	6
	GVPSYDRPLVQGDTNDLPVTINADHAKGDYPDDAVFTGSVDIMQGNSRLQ	34	83	6
	GVPSYDRPL	34	42	5
	GVPSYDRPLVQGDTNDLPVTINAD	34	57	5
	GVPSYDRPLVQGDTNDLPVTINADHAKGDYPDDAVFTGS	34	72	5
	GVPSYDRPLVQGDTNDLPVTINADHAKGDYPDDAVFTGSVDIMQGN	34	79	5
	GVPSYDRPLVQGDTNDLPVTINADHAKGDYPDDAVFTGSVDIMQGNSRL	34	82	5
	GVPSYDRPLVQGDTN	34	48	4
	GVPSYDRPLVQGDTNDLPVTINA	34	56	4
	GVPSYDRPLVQGDTNDLPVTINADH	34	58	4
	GVPSYDRPLVQGDTNDLPVTINADHAKGDYPDDAVFTGSVDIMQ	34	77	4
	GVPSYDRPLVQGDTNDLPVTINADHAKGDYPDDAVFTGSVDIMQGNSRLQAD	34	85	4
	GVPSYDRPLVQGDTNDLPVTINADHAKGDYPDD	34	66	3
	GVPSYDRPLVQGDTNDLPVTINADHAKGDYPDDAVFTGSV	34	73	3
	GVPSYDRPLVQGDTNDLPVTINADHAKGDYPDDAVFTGSVDIMQG	34	78	3
	GVPSYDRP	34	41	2
	GVPSYDRPLV	34	43	2
	GVPSYDRPLVQG	34	45	2
	GVPSYDRPLVQGD	34	46	2
	GVPSYDRPLVQGDTNDLPVT	34	53	2
	GVPSYDRPLVQGDTNDLPVTINADHA	34	59	2
	GVPSYDRPLVQGDTNDLPVTINADHAKG	34	61	2
	GVPSYDRPLVQGDTNDLPVTINADHAKGDYPDDAVFT	34	70	2
	GVPSYDRPLVQGDTNDLPVTINADHAKGDYPDDAVFTGSVDIMQGNSR	34	81	2
	GVPSYDRPLVQGDTNDLPVTINADHAKGDYPDDAVFTGSVDIMQGNSRLQADEVQ	34	88	2
	GVPSYDRPLVQGDTNDLPVTINADHAKGDYPDDAVFTGSVDIMQGNSRLQADEVQL	34	89	2
	GVPSYDRPLVQ	34	44	1
	GVPSYDRPLVQGDT	34	47	1
	GVPSYDRPLVQGDTNDLPV	34	52	1
	GVPSYDRPLVQGDTNDLPVTI	34	54	1
	GVPSYDRPLVQGDTNDLPVTINADHAK	34	60	1
	GVPSYDRPLVQGDTNDLPVTINADHAKGDYPD	34	65	1
	GVPSYDRPLVQGDTNDLPVTINADHAKGDYPDDAVF	34	69	1
	VPSYDRPL	35	42	4
	VPSYDRPLVQGDTNDLPVTIN	35	55	4
	VPSYDRPLVQGDTNDLPVTINADHAKGDYPDDAVFTGSVDIMQGNSRLQA	35	84	4
	VPSYDRPLVQGDTN	35	48	3
	VPSYDRPLVQGDTNDLPVTINA	35	56	3
	VPSYDRPLVQGDTNDLPVTINADHAKG	35	61	3
	VPSYDRPLVQGDTNDLPVTINADHAKGDYPDDAVFTGSVDIMQGNSRL	35	82	3
	VPSYDRPLVQGDT	35	47	2
	VPSYDRPLVQGDTNDLPVTINADHAKGDYPDDAVFTGSVDIM	35	76	2
	VPSYDRPLVQGDTNDLPVTINADHAKGDYPDDAVFTGSVDIMQGN	35	79	2
	VPSYDRPLVQGDTNDLPVTINADHAKGDYPDDAVFTGSVDIMQGNSRLQ	35	83	2
	VPSYDRP	35	41	1
	VPSYDRPLV	35	43	1
	VPSYDRPLVQ	35	44	1
	VPSYDRPLVQG	35	45	1
	VPSYDRPLVQGD	35	46	1
	VPSYDRPLVQGDTNDLPVT	35	53	1
	VPSYDRPLVQGDTNDLPVTI	35	54	1
	VPSYDRPLVQGDTNDLPVTINAD	35	57	1
	VPSYDRPLVQGDTNDLPVTINADH	35	58	1
	VPSYDRPLVQGDTNDLPVTINADHA	35	59	1
	VPSYDRPLVQGDTNDLPVTINADHAK	35	60	1
	VPSYDRPLVQGDTNDLPVTINADHAKGDYPDDAVFTGS	35	72	1
	PSYDRPLVQGDTNDLPVTIN	36	55	2
	PSYDRPLVQ	36	44	1
	PSYDRPLVQG	36	45	1
	PSYDRPLVQGDTNDLPVTINAD	36	57	1
	PSYDRPLVQGDTNDLPVTINADHAKGDYPDDAVFTGS	36	72	1
	SYDRPLVQ	37	44	3
	SYDRPLVQGDTN	37	48	3
	SYDRPLVQGDTNDLPVTIN	37	55	3
	SYDRPLVQGDTNDLPVTINA	37	56	3
	SYDRPLVQGDTNDLPVTINADHAKGDYPDDAVFTGSVDIMQGNSRLQA	37	84	3
	SYDRPLVQGDTNDLPVTINADHAKGDYPDDAVFTGSVDIM	37	76	2
	SYDRPLV	37	43	1
	SYDRPLVQG	37	45	1
	SYDRPLVQGDTNDLPV	37	52	1
	SYDRPLVQGDTNDLPVT	37	53	1
	SYDRPLVQGDTNDLPVTINAD	37	57	1
	SYDRPLVQGDTNDLPVTINADH	37	58	1
	SYDRPLVQGDTNDLPVTINADHAKG	37	61	1
	SYDRPLVQGDTNDLPVTINADHAKGDYPDDAVFTGS	37	72	1
	SYDRPLVQGDTNDLPVTINADHAKGDYPDDAVFTGSVDIMQGNS	37	80	1
	YDRPLVQGDTNDLPVTINADHAKGDYPDDAVFTGSVDIMQGNSRLQ	38	83	10
	YDRPLVQGDTNDLPVTINADHAKGDYPDDAVFTGSVDIMQGN	38	79	8
	YDRPLVQGDTNDLPVTIN	38	55	7
	YDRPLVQGDTNDLPVTINADHAKG	38	61	6
	YDRPLVQGDTNDLPVTINADHAKGDYPDDAVFTGSVDIMQGNS	38	80	6
	YDRPLVQGDTNDLPVTINADHAK	38	60	5
	YDRPLVQGDTNDLPVTINADHAKGDYPDDAVFTGSVDIMQGNSR	38	81	5
	YDRPLVQGDTNDLPVTINADHAKGDYPDDAVFTGSVDIMQGNSRL	38	82	5
	YDRPLVQGDTNDLPVTINADHAKGDYPDDAVFTGSVDIMQGNSRLQA	38	84	5
	YDRPLVQG	38	45	4
	YDRPLVQGDTNDLPVTINADHAKGDYPDDAVFTGSVDIM	38	76	4
	YDRPLVQGDTNDLPVTINADHAKGDYPDDAVFTGSVDIMQ	38	77	4
	YDRPLVQ	38	44	3
	YDRPLVQGDTN	38	48	3
	YDRPLVQGDTNDLPVTINADHAKGDYPDDAVFT	38	70	3
	YDRPLVQGDTNDLPVTINADHAKGDYPDDAVFTGS	38	72	3
	YDRPLVQGDTNDLPVTINADHAKGDYPDDAVFTGSVDIMQG	38	78	3
	YDRPLVQGD	38	46	2
	YDRPLVQGDTNDLP	38	51	2
	YDRPLVQGDTNDLPV	38	52	2
	YDRPLVQGDTNDLPVTINADH	38	58	2
	YDRPLVQGDTNDLPVTINADHA	38	59	2
	YDRPLVQGDTNDLPVTINADHAKGDYPDD	38	66	2
	YDRPLVQGDTNDLPVTINADHAKGDYPDDAVF	38	69	2
	YDRPLVQGDTNDLPVTINADHAKGDYPDDAVFTG	38	71	2
	YDRPLVQGDTNDLPVTINADHAKGDYPDDAVFTGSV	38	73	2
	YDRPLVQGDTNDLPVTINADHAKGDYPDDAVFTGSVDIMQGNSRLQAD	38	85	2
	YDRPLVQGDT	38	47	1
	YDRPLVQGDTNDLPVT	38	53	1
	YDRPLVQGDTNDLPVTI	38	54	1
	YDRPLVQGDTNDLPVTINA	38	56	1
	YDRPLVQGDTNDLPVTINAD	38	57	1
	YDRPLVQGDTNDLPVTINADHAKGDYPD	38	65	1
	DRPLVQGDTNDLPVTINADHAKGDYPDDAVFTGSVDIMQGNSRLQA	39	84	8
	DRPLVQGDTNDLPVTINADHAKGDYPDDAVFTGSVDIM	39	76	5
	DRPLVQGDTNDLPVTINADHAKG	39	61	4
	DRPLVQGDTNDLPVTINADHAKGDYPDDAVFTGSVDIMQGN	39	79	4
	DRPLVQGDTNDLPVTINADHAKGDYPDDAVFTGSVDIMQGNS	39	80	4
	DRPLVQGDTNDLPVTINADHAKGDYPDDAVFTGSVDIMQGNSRL	39	82	4
	DRPLVQGDTNDLPVTIN	39	55	3
	DRPLVQGDTNDLPVTINADHAKGDYPDDAVFTGSVDIMQGNSRLQ	39	83	3
	DRPLVQGDTNDLPVT	39	53	2
	DRPLVQGDTNDLPVTI	39	54	2
	DRPLVQGDTNDLPVTINADHA	39	59	2
	DRPLVQGDTNDLPVTINADHAKGDYPDDAVFTGS	39	72	2
	DRPLVQGDTN	39	48	1
	DRPLVQGDTNDLPV	39	52	1
	DRPLVQGDTNDLPVTINA	39	56	1
	DRPLVQGDTNDLPVTINAD	39	57	1
	DRPLVQGDTNDLPVTINADH	39	58	1
	DRPLVQGDTNDLPVTINADHAK	39	60	1
	DRPLVQGDTNDLPVTINADHAKGDYPDD	39	66	1
	DRPLVQGDTNDLPVTINADHAKGDYPDDAVFT	39	70	1
	DRPLVQGDTNDLPVTINADHAKGDYPDDAVFTG	39	71	1
	DRPLVQGDTNDLPVTINADHAKGDYPDDAVFTGSV	39	73	1
	DRPLVQGDTNDLPVTINADHAKGDYPDDAVFTGSVDIMQGNSRLQADEVQL	39	89	1
	RPLVQGDTNDLPVTINADHAKGDYPDDAVFTGSVDIMQGNS	40	80	7
	RPLVQGDTNDLPVTINADHAKGDYPDDAVFTGSVDIMQGN	40	79	3
	RPLVQGDTNDLPVTINAD	40	57	2
	RPLVQGDTNDLPVTINADHA	40	59	2
	RPLVQGDTNDLPVTINADHAKGDYPDDAVFTGSVDIMQGNSRLQA	40	84	2
	RPLVQGDTNDLPVTIN	40	55	1
	RPLVQGDTNDLPVTINA	40	56	1
	RPLVQGDTNDLPVTINADH	40	58	1
	RPLVQGDTNDLPVTINADHAKGDYPDD	40	66	1
	RPLVQGDTNDLPVTINADHAKGDYPDDAVFTG	40	71	1
	RPLVQGDTNDLPVTINADHAKGDYPDDAVFTGS	40	72	1
	RPLVQGDTNDLPVTINADHAKGDYPDDAVFTGSV	40	73	1
	RPLVQGDTNDLPVTINADHAKGDYPDDAVFTGSVDIM	40	76	1
	RPLVQGDTNDLPVTINADHAKGDYPDDAVFTGSVDIMQGNSRL	40	82	1
	PLVQGDTNDLPVTIN	41	55	2
	PLVQGDTNDLPVTINADHA	41	59	2
	LVQGDTNDLPVTINADHA	42	59	3
	LVQGDTNDLPVTINADHAKGDYPDDAVFTG	42	71	3
	LVQGDTNDLPVTINADHAKGDYPDDAVFTGSVDIM	42	76	3
	LVQGDTNDLPVTINADHAKGDYPDDAVFTGSVDIMQGNS	42	80	3
	LVQGDTNDLPVTINADHAKGDYPDDAVFTGSVDIMQGNSRLQA	42	84	3
	LVQGDTNDLPVTIN	42	55	2
	LVQGDTNDLPVTINA	42	56	2
	LVQGDTNDLPVTINAD	42	57	2
	LVQGDTNDLPVTINADH	42	58	2
	LVQGDTNDLPVTINADHAK	42	60	2
	LVQGDTNDLPVTINADHAKGDYPDDAVFTGS	42	72	2
	LVQGDTNDLPVTINADHAKGDYPDDAVFTGSV	42	73	2
	LVQGDTNDLPVTINADHAKGDYPDDAVFTGSVDIMQGNSRLQ	42	83	2
	LVQGDTNDLPVTINADHAKGDYPDDAVFTGSVDIMQGNSRLQADEVQLHQ	42	91	2
	LVQGDTNDLPVT	42	53	1
	LVQGDTNDLPVTINADHAKG	42	61	1
	LVQGDTNDLPVTINADHAKGDYPDD	42	66	1
	LVQGDTNDLPVTINADHAKGDYPDDAVFT	42	70	1
	LVQGDTNDLPVTINADHAKGDYPDDAVFTGSVDIMQG	42	78	1
	LVQGDTNDLPVTINADHAKGDYPDDAVFTGSVDIMQGN	42	79	1
	LVQGDTNDLPVTINADHAKGDYPDDAVFTGSVDIMQGNSRL	42	82	1
	LVQGDTNDLPVTINADHAKGDYPDDAVFTGSVDIMQGNSRLQADEVQL	42	89	1
	VQGDTNDLPVTINADHAKGDYPDDAVFTGSVDIM	43	76	6
	VQGDTNDLPVTINADHAKGDYPDDAVFTGSVDIMQGNSRLQ	43	83	6
	VQGDTNDLPVTINADHAKGDYPDDAVFTGSVDIMQGN	43	79	5
	VQGDTNDLPVTINADHAKGDYPDDAVFTGSVDIMQGNS	43	80	5
	VQGDTNDLPVTINADHAKGDYPDDAVFTGSVDIMQGNSRL	43	82	5
	VQGDTNDLPVTINADHAKGDYPDDAVFTGSVDIMQGNSRLQA	43	84	5
	VQGDTNDLPVTIN	43	55	4
	VQGDTNDLPVTINADHAKGDYPDDA	43	67	3
	VQGDTNDLPVTINADHAKGDYPDDAVFTG	43	71	3
	VQGDTNDLPVTINA	43	56	2
	VQGDTNDLPVTINADHAK	43	60	2
	VQGDTNDLPVTINADHAKG	43	61	2
	VQGDTNDLPVTINADHAKGDYPDDAVFT	43	70	2
	VQGDTNDLPVTINADHAKGDYPDDAVFTGS	43	72	2
	VQGDTNDLPVTINADHAKGDYPDDAVFTGSV	43	73	2
	VQGDTNDLPVTINADHAKGDYPDDAVFTGSVDIMQGNSRLQAD	43	85	2
	VQGDTNDLPVTINADHAKGDYPDDAVFTGSVDIMQGNSRLQADEVQLH	43	90	2
	VQGDTNDLPVTINADHAKGDYPDDAVFTGSVDIMQGNSRLQADEVQLHQ	43	91	2
	VQGDTNDLPVT	43	53	1
	VQGDTNDLPVTINADH	43	58	1
	VQGDTNDLPVTINADHA	43	59	1
	VQGDTNDLPVTINADHAKGDYPD	43	65	1
	VQGDTNDLPVTINADHAKGDYPDD	43	66	1
	VQGDTNDLPVTINADHAKGDYPDDAVF	43	69	1
	VQGDTNDLPVTINADHAKGDYPDDAVFTGSVDIMQ	43	77	1
	VQGDTNDLPVTINADHAKGDYPDDAVFTGSVDIMQGNSR	43	81	1
	QGDTNDLPVTINA	44	56	4
	QGDTNDLPVTINADHAKGDYPDDAVFTGSVDIMQGNSRLQ	44	83	2
	QGDTNDLPVTINADHAKGDYPDDAVFTGSVDIMQGNSRLQA	44	84	2
	QGDTNDLPVTIN	44	55	1
	QGDTNDLPVTINAD	44	57	1
	QGDTNDLPVTINADHA	44	59	1
	QGDTNDLPVTINADHAKG	44	61	1
	QGDTNDLPVTINADHAKGDYPDDAVFTGS	44	72	1
	GDTNDLPVTINADHAKGDYPDDAVFTGSVDIMQGNSRL	45	82	5
	GDTNDLPVTINADHAKGDYPDDAVFTGSVDIMQGNSRLQADEVQLHQ	45	91	5
	GDTNDLPVTINADHAKGDYPDDAVFTGS	45	72	4
	GDTNDLPVTINADHAKGDYPDDAVFTGSVDIM	45	76	4
	GDTNDLPVTINADHAKGDYPDDAVFTGSVDIMQGN	45	79	4
	GDTNDLPVTINADHAKGDYPDDAVFTGSVDIMQGNSRLQ	45	83	4
	GDTNDLPVTINADHAK	45	60	3
	GDTNDLPVTINADHAKGDYPDDAVFTG	45	71	3
	GDTNDLPVTINADHAKGDYPDDAVFTGSV	45	73	3
	GDTNDLPVTINADHAKGDYPDDAVFTGSVDIMQ	45	77	3
	GDTNDLPVTINADHAKGDYPDDAVFTGSVDIMQGNS	45	80	3
	GDTNDLPVTIN	45	55	2
	GDTNDLPVTINADH	45	58	2
	GDTNDLPVTINADHA	45	59	2
	GDTNDLPVTINADHAKGDYPDD	45	66	2
	GDTNDLPVTINADHAKGDYPDDAVFT	45	70	2
	GDTNDLPVTINADHAKGDYPDDAVFTGSVD	45	74	2
	GDTNDLPVTINADHAKGDYPDDAVFTGSVDIMQGNSR	45	81	2
	GDTNDLPVTINADHAKGDYPDDAVFTGSVDIMQGNSRLQA	45	84	2
	GDTNDLPVTINADHAKGDYPDDAVFTGSVDIMQGNSRLQADEVQLH	45	90	2
	GDTNDLPVTINA	45	56	1
	GDTNDLPVTINAD	45	57	1
	GDTNDLPVTINADHAKGDYPDDAVF	45	69	1
	GDTNDLPVTINADHAKGDYPDDAVFTGSVDIMQG	45	78	1
	GDTNDLPVTINADHAKGDYPDDAVFTGSVDIMQGNSRLQAD	45	85	1
	GDTNDLPVTINADHAKGDYPDDAVFTGSVDIMQGNSRLQADEVQ	45	88	1
	GDTNDLPVTINADHAKGDYPDDAVFTGSVDIMQGNSRLQADEVQL	45	89	1
	GDTNDLPVTINADHAKGDYPDDAVFTGSVDIMQGNSRLQADEVQLHQK	45	92	1
	DTNDLPVTINADHAKGDYPDDAVFTGSVDIMQGN	46	79	4
	DTNDLPVTINADHAKGDYPDDAVFTGSVDIM	46	76	3
	DTNDLPVTIN	46	55	2
	DTNDLPVTINAD	46	57	2
	DTNDLPVTINADHAKGDYPDDAVFT	46	70	2
	DTNDLPVTINADHAKGDYPDDAVFTGS	46	72	2
	DTNDLPVTINADHAKGDYPDDAVFTGSVDIMQGNS	46	80	2
	DTNDLPVTINADHAKGDYPDDAVFTGSVDIMQGNSR	46	81	2
	DTNDLPVTINADHAKGDYPDDAVFTGSVDIMQGNSRL	46	82	2
	DTNDLPVTINADHAKGDYPDDAVFTGSVDIMQGNSRLQ	46	83	2
	DTNDLPVTINADHAKGDYPDDAVFTGSVDIMQGNSRLQA	46	84	2
	DTNDLPVTINADHAKGDYPDDAVFTGSVDIMQGNSRLQAD	46	85	2
	DTNDLPVTINA	46	56	1
	DTNDLPVTINADH	46	58	1
	DTNDLPVTINADHA	46	59	1
	DTNDLPVTINADHAKG	46	61	1
	DTNDLPVTINADHAKGDYPDD	46	66	1
	DTNDLPVTINADHAKGDYPDDA	46	67	1
	DTNDLPVTINADHAKGDYPDDAVF	46	69	1
	DTNDLPVTINADHAKGDYPDDAVFTGSV	46	73	1
	DTNDLPVTINADHAKGDYPDDAVFTGSVD	46	74	1
	DTNDLPVTINADHAKGDYPDDAVFTGSVDIMQGNSRLQADEVQL	46	89	1
	DTNDLPVTINADHAKGDYPDDAVFTGSVDIMQGNSRLQADEVQLH	46	90	1
	DTNDLPVTINADHAKGDYPDDAVFTGSVDIMQGNSRLQADEVQLHQ	46	91	1
	TNDLPVTINADHAKGDYPDDAVFTGSVDIM	47	76	3
	TNDLPVTINADHAKGDYPDDAVFTGSVDIMQGNSRLQA	47	84	3
	TNDLPVTINADHAKGDYPDDAVF	47	69	2
	TNDLPVTINADHAKGDYPDDAVFTGSVDIMQGNSRLQ	47	83	2
	TNDLPVTINAD	47	57	1
	TNDLPVTINADH	47	58	1
	TNDLPVTINADHAKGDYPDDAVFTGS	47	72	1
	TNDLPVTINADHAKGDYPDDAVFTGSV	47	73	1
	TNDLPVTINADHAKGDYPDDAVFTGSVDIMQGN	47	79	1
	TNDLPVTINADHAKGDYPDDAVFTGSVDIMQGNS	47	80	1
	TNDLPVTINADHAKGDYPDDAVFTGSVDIMQGNSRL	47	82	1
	TNDLPVTINADHAKGDYPDDAVFTGSVDIMQGNSRLQAD	47	85	1
	DLPVTINADHAKGDYPDDAVFTGSVDIMQGNSRLQA	49	84	7
	DLPVTINADHAKGDYPDDAVFTGSVDIMQGN	49	79	5
	DLPVTINADHAKGDYPDDAVFTGS	49	72	4
	DLPVTINADHAKGDYPDDAVFTGSVDIMQGNSRL	49	82	4
	DLPVTINADHAKGDYPDDAVFTGSVDIMQGNSRLQ	49	83	4
	DLPVTINADHAKGDYPDDAVF	49	69	3
	DLPVTINADHAKGDYPDDAVFTGSVDIM	49	76	3
	DLPVTINADHA	49	59	2
	DLPVTINADHAKGDYPDD	49	66	2
	DLPVTINADHAKGDYPDDAVFT	49	70	2
	DLPVTINADHAKGDYPDDAVFTGSVDIMQGNS	49	80	2
	DLPVTINADHAKGDYPDDAVFTGSVDIMQGNSRLQAD	49	85	2
	DLPVTINADHAKGDYPDDAVFTGSVDIMQGNSRLQADEVQL	49	89	2
	DLPVTINADHAKGDYPDDAVFTGSVDIMQGNSRLQADEVQLHQ	49	91	2
	DLPVTINA	49	56	1
	DLPVTINADH	49	58	1
	DLPVTINADHAK	49	60	1
	DLPVTINADHAKG	49	61	1
	DLPVTINADHAKGDYPDDAVFTG	49	71	1
	DLPVTINADHAKGDYPDDAVFTGSV	49	73	1
	DLPVTINADHAKGDYPDDAVFTGSVD	49	74	1
	DLPVTINADHAKGDYPDDAVFTGSVDIMQ	49	77	1
	DLPVTINADHAKGDYPDDAVFTGSVDIMQG	49	78	1
	DLPVTINADHAKGDYPDDAVFTGSVDIMQGNSR	49	81	1
	DLPVTINADHAKGDYPDDAVFTGSVDIMQGNSRLQADEVQ	49	88	1
	DLPVTINADHAKGDYPDDAVFTGSVDIMQGNSRLQADEVQLH	49	90	1
	DLPVTINADHAKGDYPDDAVFTGSVDIMQGNSRLQADEVQLHQK	49	92	1
	VTINADHAKGDYPDDAVFTGSVDIMQG	52	78	1
	TINADHAKGDYPDDAVFTGSVDIMQGNSRLQA	53	84	2
	INADHAKGDYPDDAVFTGS	54	72	1
	INADHAKGDYPDDAVFTGSV	54	73	1
	INADHAKGDYPDDAVFTGSVDIMQGN	54	79	1
	INADHAKGDYPDDAVFTGSVDIMQGNS	54	80	1
	INADHAKGDYPDDAVFTGSVDIMQGNSRL	54	82	1
	INADHAKGDYPDDAVFTGSVDIMQGNSRLQ	54	83	1
	INADHAKGDYPDDAVFTGSVDIMQGNSRLQA	54	84	1
	NADHAKGDYPDDAVFTGSVDIM	55	76	2
	NADHAKGDYPDDAVFTGSVDIMQGNSRL	55	82	2
	NADHAKGDYPDDAVFTGSVDIMQGNSRLQ	55	83	2
	NADHAKGDYPDDAVFTG	55	71	1
	NADHAKGDYPDDAVFTGS	55	72	1
	NADHAKGDYPDDAVFTGSVDIMQGN	55	79	1
	NADHAKGDYPDDAVFTGSVDIMQGNS	55	80	1
	ADHAKGDYPDDAVFTGSVDIMQGN	56	79	25
	ADHAKGDYPDDAVFTGSVDIM	56	76	20
	ADHAKGDYPDDAVFTGSVDIMQGNSRLQADEVQLHQ	56	91	19
	ADHAKGDYPDDAVFTGSVDIMQGNSRLQA	56	84	14
	ADHAKGDYPDDAVFTGSVDIMQGNS	56	80	13
	ADHAKGDYPDDAVFTGSVDIMQGNSRL	56	82	12
	ADHAKGDYPDDAVFTGSVDIMQGNSRLQ	56	83	12
	ADHAKGDYPDDAVFTGS	56	72	10
	ADHAKGDYPDDAVFTGSVDIMQ	56	77	9
	ADHAKGDYPDDAVFTGSVDIMQGNSRLQADEVQLH	56	90	8
	ADHAKGDYPDDAVFTGSVDIMQGNSRLQADEVQLHQKEAPGQPEPVRTVDAL	56	107	7
	ADHAKGDYPDDAVFT	56	70	6
	ADHAKGDYPDDAVFTGSV	56	73	6
	ADHAKGDYPDDAVFTGSVDIMQGNSRLQADEVQL	56	89	6
	ADHAKGDYPDDAVFTGSVDIMQGNSRLQADEVQLHQKEAPGQPEPVRTVDALGN	56	109	6
	ADHAKGDYPDDAVFTG	56	71	5
	ADHAKGDYPDDAVFTGSVDIMQGNSRLQADEVQLHQK	56	92	5
	ADHAKGDYPDDAVFTGSVD	56	74	4
	ADHAKGDYPDDAVFTGSVDIMQGNSR	56	81	4
	ADHAKGDYPDDAVFTGSVDIMQGNSRLQAD	56	85	4
	ADHAKGDYPDDAVFTGSVDIMQGNSRLQADEVQ	56	88	4
	ADHAKGDYPDDAVF	56	69	3
	ADHAKGDYPDDAVFTGSVDIMQG	56	78	3
	ADHAKGDYPDDAVFTGSVDIMQGNSRLQADEVQLHQKEAPGQPEPVRT	56	103	2
	ADHAKGDYPDDAVFTGSVDIMQGNSRLQADEVQLHQKEAPGQPEPVRTVD	56	105	2
	ADHAKGDYPDDAVFTGSVDI	56	75	1
	ADHAKGDYPDDAVFTGSVDIMQGNSRLQADEVQLHQKEAPGQPEPVRTV	56	104	1
	DHAKGDYPDDAVFTGSVDIM	57	76	9
	DHAKGDYPDDAVFTGS	57	72	6
	DHAKGDYPDDAVFTGSVDIMQGN	57	79	6
	DHAKGDYPDDAVFTGSVDIMQGNSRLQ	57	83	5
	DHAKGDYPDDAVFTGSVDIMQGNSRLQA	57	84	5
	DHAKGDYPDDAVFTGSV	57	73	4
	DHAKGDYPDDAVFTGSVDIMQGNS	57	80	4
	DHAKGDYPDDAVFTGSVDIMQGNSRL	57	82	4
	DHAKGDYPDDAVFTGSVDIMQGNSRLQADEVQLHQ	57	91	4
	DHAKGDYPDDAVF	57	69	3
	DHAKGDYPDDAVFT	57	70	3
	DHAKGDYPDDAVFTG	57	71	3
	DHAKGDYPDDAVFTGSVD	57	74	3
	DHAKGDYPDDAVFTGSVDIMQGNSRLQAD	57	85	3
	DHAKGDYPDDAVFTGSVDIMQ	57	77	2
	DHAKGDYPDDAVFTGSVDIMQGNSRLQADEVQL	57	89	2
	DHAKGDYPDDAVFTGSVDIMQGNSRLQADEVQLHQKEAPGQPEPVRTVDAL	57	107	2
	DHAKGDYPDDAVFTGSVDIMQGNSRLQADEVQLHQKEAPGQPEPVRTVDALGN	57	109	2
	DHAKGDYPDDAVFTGSVDI	57	75	1
	DHAKGDYPDDAVFTGSVDIMQGNSR	57	81	1
	DHAKGDYPDDAVFTGSVDIMQGNSRLQADEVQ	57	88	1
	HAKGDYPDDAVFTGS	58	72	4
	HAKGDYPDDAVFTGSVDIMQGNS	58	80	4
	HAKGDYPDDAVFTGSVDIMQGNSRL	58	82	4
	HAKGDYPDDAVFTGSVDIMQGNSRLQA	58	84	4
	HAKGDYPDDAVFTGSVDIM	58	76	3
	HAKGDYPDDAVFTGSVDIMQGN	58	79	3
	HAKGDYPDDAVFTGSVDIMQGNSRLQ	58	83	3
	HAKGDYPDDAVFTG	58	71	2
	HAKGDYPDDAVFTGSVD	58	74	2
	HAKGDYPDDAVF	58	69	1
	HAKGDYPDDAVFT	58	70	1
	HAKGDYPDDAVFTGSVDIMQ	58	77	1
	HAKGDYPDDAVFTGSVDIMQGNSRLQADEVQLHQ	58	91	1
	AKGDYPDDAVFTGSVDIMQGN	59	79	4
	AKGDYPDDAVFTGSVDIMQGNS	59	80	3
	AKGDYPDDAVFTGSVDIMQGNSRLQA	59	84	3
	AKGDYPDDAVFTG	59	71	2
	AKGDYPDDAVFTGSVD	59	74	2
	AKGDYPDDAVFTGSVDIM	59	76	2
	AKGDYPDDAVFTGSVDIMQGNSRLQADEVQLHQ	59	91	2
	AKGDYPDDAVFT	59	70	1
	AKGDYPDDAVFTGS	59	72	1
	AKGDYPDDAVFTGSV	59	73	1
	AKGDYPDDAVFTGSVDIMQ	59	77	1
	AKGDYPDDAVFTGSVDIMQG	59	78	1
	AKGDYPDDAVFTGSVDIMQGNSRL	59	82	1
	AKGDYPDDAVFTGSVDIMQGNSRLQ	59	83	1
	AKGDYPDDAVFTGSVDIMQGNSRLQAD	59	85	1
	AKGDYPDDAVFTGSVDIMQGNSRLQADEVQLHQKEAPGQPEPVRTVDAL	59	107	1
	KGDYPDDAVFTGSVDIMQGNS	60	80	4
	KGDYPDDAVFTGSVDIMQGN	60	79	2
	KGDYPDDAVFTGSVDIMQGNSRLQ	60	83	2
	KGDYPDDAVFTGSVDIMQGNSRLQADEVQLHQ	60	91	2
	KGDYPDDAVFT	60	70	1
	KGDYPDDAVFTG	60	71	1
	KGDYPDDAVFTGS	60	72	1
	KGDYPDDAVFTGSVDIM	60	76	1
	KGDYPDDAVFTGSVDIMQGNSRL	60	82	1
	KGDYPDDAVFTGSVDIMQGNSRLQA	60	84	1
	KGDYPDDAVFTGSVDIMQGNSRLQADEVQLHQKEAPGQPEPVRTVDAL	60	107	1
	GDYPDDAVFTGSVDIMQGNS	61	80	4
	GDYPDDAVFTGSVDIMQGNSRLQA	61	84	3
	GDYPDDAVFTGSVDIMQGN	61	79	2
	GDYPDDAVFTGSVDIMQGNSRLQ	61	83	2
	GDYPDDAVFTGSVDIM	61	76	1
	GDYPDDAVFTGSVDIMQ	61	77	1
	GDYPDDAVFTGSVDIMQGNSR	61	81	1
	GDYPDDAVFTGSVDIMQGNSRL	61	82	1
	GDYPDDAVFTGSVDIMQGNSRLQAD	61	85	1
	DYPDDAVFTGSVDIMQGNS	62	80	3
	DYPDDAVFTGSVDIMQGNSRLQ	62	83	3
	DYPDDAVFTGSVDIMQGNSRLQA	62	84	3
	DYPDDAVFTGSVDIM	62	76	2
	DYPDDAVFTGSVDIMQGN	62	79	2
	DYPDDAVFTGSVDIMQGNSRL	62	82	1
	DYPDDAVFTGSVDIMQGNSRLQAD	62	85	1
	DYPDDAVFTGSVDIMQGNSRLQADEVQLHQ	62	91	1
	YPDDAVFTGSVDIMQGNSRLQA	63	84	1
	DDAVFTGSVDIMQGNSRLQADEVQLHQKEAPGQPEPVRTVDALG	65	108	1
	DAVFTGSVDIMQGNSRL	66	82	1
	DAVFTGSVDIMQGNSRLQA	66	84	1
	AVFTGSVDIMQGNSRLQADEVQLHQKEAPGQPEPVRTVDAL	67	107	2
	AVFTGSVDIMQGN	67	79	1
	AVFTGSVDIMQGNSRL	67	82	1
	AVFTGSVDIMQGNSRLQA	67	84	1
	AVFTGSVDIMQGNSRLQAD	67	85	1
	AVFTGSVDIMQGNSRLQADEVQLHQ	67	91	1
	VFTGSVDIMQGNS	68	80	2
	VFTGSVDIMQGN	68	79	1
	VFTGSVDIMQGNSR	68	81	1
	VFTGSVDIMQGNSRL	68	82	1
	VFTGSVDIMQGNSRLQA	68	84	1
	VFTGSVDIMQGNSRLQAD	68	85	1
	VFTGSVDIMQGNSRLQADEVQ	68	88	1
	VFTGSVDIMQGNSRLQADEVQL	68	89	1
	VFTGSVDIMQGNSRLQADEVQLH	68	90	1
	VFTGSVDIMQGNSRLQADEVQLHQ	68	91	1
	VFTGSVDIMQGNSRLQADEVQLHQKEAPGQPEPVRTVDAL	68	107	1
	FTGSVDIMQGNS	69	80	1
	FTGSVDIMQGNSRL	69	82	1
	FTGSVDIMQGNSRLQ	69	83	1
	FTGSVDIMQGNSRLQA	69	84	1
	FTGSVDIMQGNSRLQAD	69	85	1
	TGSVDIMQGNSRLQADEVQLHQKEAPGQPEPVRTVDALGN	70	109	3
	TGSVDIMQGNSRLQA	70	84	2
	TGSVDIMQGNSRLQADEVQLHQKEAPGQPEPVRTVDAL	70	107	2
	TGSVDIMQGNS	70	80	1
	TGSVDIMQGNSR	70	81	1
	TGSVDIMQGNSRL	70	82	1
	TGSVDIMQGNSRLQ	70	83	1
	TGSVDIMQGNSRLQAD	70	85	1
	TGSVDIMQGNSRLQADEVQ	70	88	1
	TGSVDIMQGNSRLQADEVQL	70	89	1
	TGSVDIMQGNSRLQADEVQLH	70	90	1
	TGSVDIMQGNSRLQADEVQLHQKEAPGQPEPVRTVDALG	70	108	1
	GSVDIMQGNSRLQADEVQLHQKEAPGQPEPVRTVDAL	71	107	3
	GSVDIMQGNSRLQADEVQLHQKEAPGQPEPVRTVDALGN	71	109	3
	GSVDIMQGNSRLQ	71	83	2
	GSVDIMQGNSRLQADEVQL	71	89	2
	GSVDIMQGNSRLQADEVQLHQKEAPGQPEPVRTVDALGNVHYDDNQVIL	71	119	2
	GSVDIMQGN	71	79	1
	GSVDIMQGNS	71	80	1
	GSVDIMQGNSRL	71	82	1
	GSVDIMQGNSRLQA	71	84	1
	GSVDIMQGNSRLQAD	71	85	1
	GSVDIMQGNSRLQADEVQ	71	88	1
	GSVDIMQGNSRLQADEVQLH	71	90	1
	GSVDIMQGNSRLQADEVQLHQ	71	91	1
	GSVDIMQGNSRLQADEVQLHQKEAPGQPEPVRTVDALGNVHY	71	112	1
	SVDIMQGNSRLQADEVQLHQKEAPGQPEPVRTVDAL	72	107	6
	SVDIMQGNSRLQA	72	84	4
	SVDIMQGNSRLQADEVQLHQKEAPGQPEPVRTVDALG	72	108	4
	SVDIMQGNSRLQADEVQLHQKEAPGQPEPVRTVDALGN	72	109	4
	SVDIMQGNSRL	72	82	3
	SVDIMQGNSRLQ	72	83	3
	SVDIMQGNSRLQADEVQLHQ	72	91	3
	SVDIMQGNSRLQADEVQLHQKEAPGQPEPVRTVDALGNVHYDDNQVIL	72	119	3
	SVDIMQGNSRLQADEVQ	72	88	2
	SVDIMQGNSRLQADEVQL	72	89	2
	SVDIMQGNSRLQADEVQLH	72	90	2
	SVDIMQGNS	72	80	1
	SVDIMQGNSRLQAD	72	85	1
	SVDIMQGNSRLQADEVQLHQK	72	92	1
	SVDIMQGNSRLQADEVQLHQKE	72	93	1
	SVDIMQGNSRLQADEVQLHQKEAPGQPEPVRTV	72	104	1
	SVDIMQGNSRLQADEVQLHQKEAPGQPEPVRTVD	72	105	1
	SVDIMQGNSRLQADEVQLHQKEAPGQPEPVRTVDALGNVHY	72	112	1
	VDIMQGNSRLQADEVQLHQKEAPGQPEPVRTVDAL	73	107	8
	VDIMQGNSRLQADEVQLHQKEAPGQPEPVRTVDALGN	73	109	6
	VDIMQGNSRL	73	82	5
	VDIMQGNSRLQ	73	83	3
	VDIMQGNSRLQA	73	84	3
	VDIMQGNSRLQADEVQL	73	89	3
	VDIMQGNSRLQADEVQLHQ	73	91	3
	VDIMQGNSRLQADEVQLHQK	73	92	3
	VDIMQGNSRLQADEVQLHQKEAPGQPEPVRTVDALGNVHYDDNQVIL	73	119	3
	VDIMQGNSRLQADEVQLHQKEAPGQPEPV	73	101	2
	VDIMQGNSRLQADEVQLHQKEAPGQPEPVRTVD	73	105	2
	VDIMQGNSRLQADEVQLHQKEAPGQPEPVRTVDALGNVH	73	111	2
	VDIMQGNSRLQADEVQLHQKEAPGQPEPVRTVDALGNVHY	73	112	2
	VDIMQGNSR	73	81	1
	VDIMQGNSRLQAD	73	85	1
	VDIMQGNSRLQADEVQ	73	88	1
	VDIMQGNSRLQADEVQLH	73	90	1
	VDIMQGNSRLQADEVQLHQKE	73	93	1
	VDIMQGNSRLQADEVQLHQKEAPGQPEPVRTV	73	104	1
	VDIMQGNSRLQADEVQLHQKEAPGQPEPVRTVDALG	73	108	1
	DIMQGNSRLQADEVQLHQ	74	91	2
	DIMQGNSRL	74	82	1
	DIMQGNSRLQ	74	83	1
	DIMQGNSRLQA	74	84	1
	DIMQGNSRLQAD	74	85	1
	DIMQGNSRLQADEVQ	74	88	1
	DIMQGNSRLQADEVQL	74	89	1
	DIMQGNSRLQADEVQLH	74	90	1
	DIMQGNSRLQADEVQLHQKEAPGQPEPVRTVDALGNVHY	74	112	1
	IMQGNSRLQADEVQLHQ	75	91	3
	IMQGNSRL	75	82	1
	IMQGNSRLQ	75	83	1
	IMQGNSRLQA	75	84	1
	IMQGNSRLQADEVQ	75	88	1
	QGNSRLQADEVQLH	77	90	4
	QGNSRLQADEVQLHQ	77	91	4
	QGNSRLQADEVQLHQKEAPGQPEPVRTVD	77	105	4
	QGNSRLQADEVQLHQKEAPGQPEPVRTVDAL	77	107	4
	QGNSRLQADEVQLHQKEAPGQPEPVRTVDALGN	77	109	3
	QGNSRLQADEVQLHQKEAPGQPEPVRTVDALGNVH	77	111	3
	QGNSRLQADEVQLHQKEAPGQPEPVRTVDALGNVHY	77	112	3
	QGNSRLQADEVQLHQKEAPGQPEPVRTVDALGNVHYDDNQVIL	77	119	3
	QGNSRLQADEVQLHQK	77	92	2
	QGNSRLQA	77	84	1
	QGNSRLQADEVQ	77	88	1
	QGNSRLQADEVQL	77	89	1
	QGNSRLQADEVQLHQKEAPGQPEPVRTV	77	104	1
	QGNSRLQADEVQLHQKEAPGQPEPVRTVDALG	77	108	1
	GNSRLQADEVQLH	78	90	2
	GNSRLQADEVQLHQ	78	91	2
	GNSRLQADEVQLHQKEAPGQPEPVRTVDALGN	78	109	2
	GNSRLQADEVQLHQKEAPGQPEPVRTVDALGNVH	78	111	2
	GNSRLQADEVQLHQKEAPGQPEPVRTVDALGNVHY	78	112	2
	GNSRLQADEVQ	78	88	1
	GNSRLQADEVQLHQK	78	92	1
	GNSRLQADEVQLHQKE	78	93	1
	GNSRLQADEVQLHQKEAPGQPEPVRTVD	78	105	1
	GNSRLQADEVQLHQKEAPGQPEPVRTVDAL	78	107	1
	GNSRLQADEVQLHQKEAPGQPEPVRTVDALG	78	108	1
	GNSRLQADEVQLHQKEAPGQPEPVRTVDALGNVHYDDNQVIL	78	119	1
	NSRLQADEVQLH	79	90	4
	NSRLQADEVQLHQ	79	91	4
	NSRLQADEVQL	79	89	2
	NSRLQADEVQLHQKEAPGQPEPVRTVDALGNVHYDD	79	114	2
	NSRLQADEVQ	79	88	1
	NSRLQADEVQLHQKEAPGQPEPVRTVDAL	79	107	1
	NSRLQADEVQLHQKEAPGQPEPVRTVDALGN	79	109	1
	NSRLQADEVQLHQKEAPGQPEPVRTVDALGNVHY	79	112	1
	SRLQADEVQLHQ	80	91	11
	SRLQADEVQLH	80	90	6
	SRLQADEVQLHQKEAPGQPEPVRTVDALGNVHYDDNQVIL	80	119	6
	SRLQADEVQLHQKEAPGQPEPVRTVDALGN	80	109	4
	SRLQADEVQLHQKEAPGQPEPVRTVDAL	80	107	3
	SRLQADEVQ	80	88	2
	SRLQADEVQL	80	89	2
	SRLQADEVQLHQKEAPGQPEPVRTVDALGNVHY	80	112	2
	SRLQADEVQLHQK	80	92	1
	SRLQADEVQLHQKE	80	93	1
	SRLQADEVQLHQKEAPGQPEPVRTV	80	104	1
	SRLQADEVQLHQKEAPGQPEPVRTVD	80	105	1
	SRLQADEVQLHQKEAPGQPEPVRTVDALGNVH	80	111	1
	SRLQADEVQLHQKEAPGQPEPVRTVDALGNVHYDD	80	114	1
	RLQADEVQLHQKEAPGQPEPVRTVDALGN	81	109	6
	RLQADEVQLHQ	81	91	4
	RLQADEVQLHQKEAPGQPEPVRTVDAL	81	107	3
	RLQADEVQLH	81	90	2
	RLQADEVQLHQKEAPGQPEPVRTVDALGNVHYDDNQVIL	81	119	2
	RLQADEVQL	81	89	1
	RLQADEVQLHQK	81	92	1
	RLQADEVQLHQKEAPGQPEPVRTVDALGNVHY	81	112	1
	LQADEVQLHQKEAPGQPEPVRTVDAL	82	107	6
	LQADEVQLHQKEAPGQPEPVRTVDALGN	82	109	6
	LQADEVQLHQKEAPGQPEPVRTVDALGNVHY	82	112	5
	LQADEVQLHQ	82	91	4
	LQADEVQLHQKEAPGQPEPVRTVD	82	105	4
	LQADEVQLHQKEAPGQPEPVRTVDALGNVHYDDNQVIL	82	119	4
	LQADEVQLH	82	90	2
	LQADEVQLHQK	82	92	2
	LQADEVQLHQKEAPGQPEPVRTV	82	104	2
	LQADEVQLHQKEAPGQPEPVRTVDALGNVHYDDNQVILKGPK	82	123	2
	LQADEVQLHQKEAPGQPEPVRTVDALGNVHYDDNQVILKGPKGWAN	82	127	2
	LQADEVQLHQKE	82	93	1
	LQADEVQLHQKEAPGQPEPVRTVDALG	82	108	1
	LQADEVQLHQKEAPGQPEPVRTVDALGNVHYDD	82	114	1
	LQADEVQLHQKEAPGQPEPVRTVDALGNVHYDDNQVILKGPKGWA	82	126	1
	LQADEVQLHQKEAPGQPEPVRTVDALGNVHYDDNQVILKGPKGWANLN	82	129	1
	QADEVQLHQ	83	91	5
	QADEVQLHQKEAPGQPEPVRTVDALGN	83	109	4
	QADEVQLHQKEAPGQPEPVRTVDALGNVHYDDNQVIL	83	119	4
	QADEVQLHQKEAPGQPEPVRTVD	83	105	2
	QADEVQLHQKEAPGQPEPVRTVDAL	83	107	2
	QADEVQLHQKEAPGQPEPVRTVDALG	83	108	2
	QADEVQLHQKEAPGQPEPVRTVDALGNVHY	83	112	2
	QADEVQLHQKEAPGQPEPV	83	101	1
	QADEVQLHQKEAPGQPEPVRTV	83	104	1
	QADEVQLHQKEAPGQPEPVRTVDALGNVHYDDNQVILKGPKGWA	83	126	1
	QADEVQLHQKEAPGQPEPVRTVDALGNVHYDDNQVILKGPKGWAN	83	127	1
	ADEVQLHQKEAPGQPEPVRTVDALGNVHYDDNQVIL	84	119	10
	ADEVQLHQKEAPGQPEPVRTVDAL	84	107	6
	ADEVQLHQKEAPGQPEPVRTVDALGN	84	109	5
	ADEVQLHQKEAPGQPEPVRTVDALGNVHY	84	112	4
	ADEVQLHQKEAPGQPEPVRTVD	84	105	3
	ADEVQLHQ	84	91	2
	ADEVQLHQKEAPGQPEPVRTV	84	104	2
	ADEVQLHQKEAPGQPEPVRTVDALG	84	108	2
	ADEVQLHQKEAPGQPEPVRTVDALGNVH	84	111	2
	ADEVQLHQKEAPGQPEPVRTVDALGNVHYDDNQVILKGPK	84	123	2
	ADEVQLHQKEAPGQPEPVRTVDALGNVHYDDNQVILKGPKGWA	84	126	2
	ADEVQLHQKEAPGQPEPVRTVDALGNVHYDDNQVILKGPKGWAN	84	127	2
	ADEVQLH	84	90	1
	ADEVQLHQKEAPGQPEPV	84	101	1
	ADEVQLHQKEAPGQPEPVRTVDALGNVHYDDNQVILK	84	120	1
	ADEVQLHQKEAPGQPEPVRTVDALGNVHYDDNQVILKGPKG	84	124	1
	ADEVQLHQKEAPGQPEPVRTVDALGNVHYDDNQVILKGPKGWANLN	84	129	1
	DEVQLHQKEAPGQPEPVRTVDALGNVHY	85	112	8
	DEVQLHQKEAPGQPEPVRTVDALGNVHYDDNQVIL	85	119	7
	DEVQLHQKEAPGQPEPVRTVDALGN	85	109	4
	DEVQLHQKEAPGQPEPVRTVDALGNVHYDDNQVILKGPKGWA	85	126	4
	DEVQLHQKEAPGQPEPVRTV	85	104	3
	DEVQLHQKEAPGQPEPVRTVD	85	105	3
	DEVQLHQKEAPGQPEPVRTVDAL	85	107	3
	DEVQLHQ	85	91	2
	DEVQLHQKEAPGQPEPV	85	101	2
	DEVQLHQKEAPGQPEPVRT	85	103	2
	DEVQLHQKEAPGQPEPVRTVDALGNVHYDD	85	114	2
	DEVQLHQKEAPGQPEPVRTVDALGNVHYDDNQVILK	85	120	2
	DEVQLHQKEAPGQPEPVRTVDALGNVHYDDNQVILKGPKGW	85	125	2
	DEVQLHQKEAPGQPEPVRTVDALG	85	108	1
	DEVQLHQKEAPGQPEPVRTVDALGNVH	85	111	1
	DEVQLHQKEAPGQPEPVRTVDALGNVHYDDNQVILKGP	85	122	1
	DEVQLHQKEAPGQPEPVRTVDALGNVHYDDNQVILKGPK	85	123	1
	DEVQLHQKEAPGQPEPVRTVDALGNVHYDDNQVILKGPKGWAN	85	127	1
	EVQLHQKEAPGQPEPVRTVD	86	105	5
	EVQLHQKEAPGQPEPVRTVDALGN	86	109	5
	EVQLHQKEAPGQPEPVRTVDALGNVHYDDNQVIL	86	119	5
	EVQLHQKEAPGQPEPVRTVDAL	86	107	4
	EVQLHQKEAPGQPEPVRTVDALGNVH	86	111	2
	EVQLHQKEAPGQPEPVRTVDALGNVHY	86	112	2
	EVQLHQKEAPGQPEPV	86	101	1
	EVQLHQKEAPGQPEPVRTVDALGNVHYDDNQVILKGPK	86	123	1
	EVQLHQKEAPGQPEPVRTVDALGNVHYDDNQVILKGPKGWAN	86	127	1
	EVQLHQKEAPGQPEPVRTVDALGNVHYDDNQVILKGPKGWANLN	86	129	1
	QLHQKEAPGQPEPVRTVDALGN	88	109	3
	QLHQKEAPGQPEPVRTVDAL	88	107	2
	QLHQKEAPGQPEPVRTVDALGNVHYDDNQVILKGPKGWAN	88	127	1
	LHQKEAPGQPEPVRTVDALGNVHYDDNQVIL	89	119	3
	LHQKEAPGQPEPVRTVDALGN	89	109	2
	LHQKEAPGQPEPVRTVD	89	105	1
	LHQKEAPGQPEPVRTVDAL	89	107	1
	LHQKEAPGQPEPVRTVDALG	89	108	1
	LHQKEAPGQPEPVRTVDALGNVHY	89	112	1
	HQKEAPGQPEPVRTVDALGNVHYDD	90	114	5
	HQKEAPGQPEPVRTVDALGNVHYDDNQVIL	90	119	4
	HQKEAPGQPEPVRTVDAL	90	107	3
	HQKEAPGQPEPVRTVDALG	90	108	2
	HQKEAPGQPEPVRTVDALGN	90	109	2
	HQKEAPGQPEPVRTVDALGNVHYDDNQVILKGPKGWAN	90	127	2
	HQKEAPGQPEPVRTVD	90	105	1
	HQKEAPGQPEPVRTVDALGNVHYDDNQVILKGPKG	90	124	1
	HQKEAPGQPEPVRTVDALGNVHYDDNQVILKGPKGWA	90	126	1
	QKEAPGQPEPVRTVDAL	91	107	4
	QKEAPGQPEPVRTVDALGNVHYDDNQVIL	91	119	3
	QKEAPGQPEPVRTVD	91	105	2
	QKEAPGQPEPVRTVDALGN	91	109	2
	QKEAPGQPEPVRTVDALGNVHY	91	112	2
	QKEAPGQPEPVRTVDALGNVHYDD	91	114	2
	QKEAPGQPEPVRTVDALG	91	108	1
	QKEAPGQPEPVRTVDALGNVHYDDNQ	91	116	1
	QKEAPGQPEPVRTVDALGNVHYDDNQVILKGPK	91	123	1
	QKEAPGQPEPVRTVDALGNVHYDDNQVILKGPKGWA	91	126	1
	QKEAPGQPEPVRTVDALGNVHYDDNQVILKGPKGWAN	91	127	1
	QKEAPGQPEPVRTVDALGNVHYDDNQVILKGPKGWANLNTK	91	131	1
	KEAPGQPEPVRTVDAL	92	107	7
	KEAPGQPEPVRTVDALGN	92	109	6
	KEAPGQPEPVRTVDALGNVHYDDNQVIL	92	119	6
	KEAPGQPEPVRTVDALGNVHY	92	112	5
	KEAPGQPEPVRTVDALGNVHYDDNQVILKGPKGWA	92	126	4
	KEAPGQPEPVRTVDALG	92	108	3
	KEAPGQPEPVRTVD	92	105	2
	KEAPGQPEPVRTVDALGNVHYDDNQVILKGPK	92	123	2
	KEAPGQPEPVRTVDALGNVHYDDNQVILKGPKGW	92	125	2
	KEAPGQPEPVRTVDALGNVHYDDNQVILKGPKGWAN	92	127	2
	KEAPGQPEPVRTVDALGNVHYDDNQVILKGPKGWANL	92	128	2
	KEAPGQPEPVRTVDALGNVHYDD	92	114	1
	KEAPGQPEPVRTVDALGNVHYDDNQVILKGPKG	92	124	1
	KEAPGQPEPVRTVDALGNVHYDDNQVILKGPKGWANLN	92	129	1
	KEAPGQPEPVRTVDALGNVHYDDNQVILKGPKGWANLNT	92	130	1
	KEAPGQPEPVRTVDALGNVHYDDNQVILKGPKGWANLNTK	92	131	1
	EAPGQPEPVRTVDAL	93	107	3
	EAPGQPEPVRTVDALGN	93	109	3
	EAPGQPEPVRTVDALGNVHY	93	112	3
	EAPGQPEPVRTVDALGNVHYDDNQVIL	93	119	3
	EAPGQPEPVRTVDALGNVHYDDNQVILKGPKGWAN	93	127	3
	EAPGQPEPVRTVDALGNVHYDDNQVILKGPKGWA	93	126	2
	EAPGQPEPVRTV	93	104	1
	EAPGQPEPVRTVD	93	105	1
	EAPGQPEPVRTVDALG	93	108	1
	EAPGQPEPVRTVDALGNVHYDD	93	114	1
	EAPGQPEPVRTVDALGNVHYDDNQ	93	116	1
	EAPGQPEPVRTVDALGNVHYDDNQVILKGPK	93	123	1
	EAPGQPEPVRTVDALGNVHYDDNQVILKGPKGW	93	125	1
	EAPGQPEPVRTVDALGNVHYDDNQVILKGPKGWANLN	93	129	1
	EAPGQPEPVRTVDALGNVHYDDNQVILKGPKGWANLNTK	93	131	1
	APGQPEPVRTVDALGNVHYDDNQVIL	94	119	3
	APGQPEPVRTVDAL	94	107	1
	APGQPEPVRTVDALGN	94	109	1
	APGQPEPVRTVDALGNVHY	94	112	1
	VRTVDALGNVHYDDNQVIL	101	119	1
	RTVDALGNVHY	102	112	1
	RTVDALGNVHYDDNQVIL	102	119	1
	RTVDALGNVHYDDNQVILKGPKGWA	102	126	1
	RTVDALGNVHYDDNQVILKGPKGWAN	102	127	1
	RTVDALGNVHYDDNQVILKGPKGWANLNTK	102	131	1
	TVDALGNVHYDDNQVILKGPK	103	123	4
	TVDALGNVHYDDNQVILKGPKGWANLNTK	103	131	3
	TVDALGNVHYDDNQVIL	103	119	2
	TVDALGNVHYDDNQVILKGPKGWA	103	126	2
	TVDALGNVHYDDNQVILKGPKGWANLNT	103	130	2
	TVDALGNVH	103	111	1
	TVDALGNVHY	103	112	1
	TVDALGNVHYDDNQ	103	116	1
	TVDALGNVHYDDNQVILKGPKGWAN	103	127	1
	TVDALGNVHYDDNQVILKGPKGWANL	103	128	1
	TVDALGNVHYDDNQVILKGPKGWANLN	103	129	1
	VDALGNVHYDDNQVILKGPKGWANLNTK	104	131	4
	VDALGNVHYDDNQVILKGPKGWA	104	126	3
	VDALGNVHYDDNQVILKGPKGWAN	104	127	3
	VDALGNVHYDDNQVILKGPK	104	123	2
	VDALGNVHY	104	112	1
	VDALGNVHYDDNQVIL	104	119	1
	VDALGNVHYDDNQVILKGPKG	104	124	1
	VDALGNVHYDDNQVILKGPKGW	104	125	1
	VDALGNVHYDDNQVILKGPKGWANL	104	128	1
	VDALGNVHYDDNQVILKGPKGWANLN	104	129	1
	VDALGNVHYDDNQVILKGPKGWANLNT	104	130	1
	DALGNVHYDDNQVILKGPKGWA	105	126	4
	DALGNVHYDDNQVILKGPKGWANLNTK	105	131	3
	DALGNVHYDDNQVIL	105	119	2
	DALGNVHYDDNQVILKGPK	105	123	2
	DALGNVHYDDNQVILKGPKGWAN	105	127	2
	DALGNVHY	105	112	1
	DALGNVHYDDNQ	105	116	1
	DALGNVHYDDNQVILKGPKGWANL	105	128	1
	DALGNVHYDDNQVILKGPKGWANLN	105	129	1
	ALGNVHYDDNQVILKGPKGWAN	106	127	4
	ALGNVHYDDNQVILKGPKGWANLN	106	129	3
	ALGNVHYDDNQVILKGPKGWANLNTK	106	131	2
	ALGNVHYDDNQVILKGPKGWANLNTKDTN	106	134	2
	ALGNVHYDDNQVILKGPK	106	123	1
	ALGNVHYDDNQVILKGPKG	106	124	1
	ALGNVHYDDNQVILKGPKGWA	106	126	1
	ALGNVHYDDNQVILKGPKGWANLNT	106	130	1
	LGNVHYDDNQVILKGPKGWA	107	126	4
	LGNVHYDDNQVIL	107	119	2
	LGNVHYDDNQVILKGPKG	107	124	2
	LGNVHYDDNQVILKGPKGWANLN	107	129	2
	GNVHYDDNQVILKGPKGWAN	108	127	10
	GNVHYDDNQVILKGPKGW	108	125	6
	GNVHYDDNQVILKGPKGWA	108	126	6
	GNVHYDDNQVILKGPKGWANLNT	108	130	6
	GNVHYDDNQVIL	108	119	4
	GNVHYDDNQVILKGPKGWANLNTK	108	131	4
	GNVHYDDNQVILKGPKGWANL	108	128	3
	GNVHYDDNQVILKGPKGWANLN	108	129	3
	GNVHYDDNQVILKGPKGWANLNTKDTNVWEGDYQMVG	108	144	3
	GNVHYDDNQVILKGPKGWANLNTKDTNVWEGDYQMVGRQ	108	146	3
	GNVHYDDNQVILK	108	120	2
	GNVHYDDNQVILKGPK	108	123	2
	GNVHYDDNQVILKGPKG	108	124	2
	GNVHYDDNQVILKGPKGWANLNTKD	108	132	2
	GNVHYDDNQVILKGPKGWANLNTKDTNVWEGDYQMVGRQG	108	147	2
	GNVHYDDNQVILKGP	108	122	1
	GNVHYDDNQVILKGPKGWANLNTKDT	108	133	1
	GNVHYDDNQVILKGPKGWANLNTKDTN	108	134	1
	GNVHYDDNQVILKGPKGWANLNTKDTNVWEGDYQ	108	141	1
	NVHYDDNQVILKGPKGWA	109	126	4
	NVHYDDNQVILKGPKGWAN	109	127	4
	NVHYDDNQVILKGPKGWANLNTK	109	131	3
	NVHYDDNQVILK	109	120	2
	NVHYDDNQVILKGPK	109	123	2
	NVHYDDNQVILKGPKGW	109	125	2
	NVHYDDNQVILKGPKGWANL	109	128	2
	NVHYDDNQVILKGPKGWANLN	109	129	2
	NVHYDDNQV	109	117	1
	NVHYDDNQVIL	109	119	1
	NVHYDDNQVILKGP	109	122	1
	NVHYDDNQVILKGPKGWANLNT	109	130	1
	NVHYDDNQVILKGPKGWANLNTKDTN	109	134	1
	NVHYDDNQVILKGPKGWANLNTKDTNVWEGDYQMVGRQ	109	146	1
	VHYDDNQVILKGPKGWAN	110	127	9
	VHYDDNQVILKGPK	110	123	6
	VHYDDNQVILKGPKGWA	110	126	5
	VHYDDNQVILKGPKGWANL	110	128	5
	VHYDDNQVILKGPKGWANLN	110	129	5
	VHYDDNQVILKGPKGWANLNT	110	130	4
	VHYDDNQVILKGPKGWANLNTKDTNVWEGDYQMVGRQ	110	146	4
	VHYDDNQVIL	110	119	3
	VHYDDNQVILKGPKG	110	124	3
	VHYDDNQVILKGPKGW	110	125	3
	VHYDDNQVILKGPKGWANLNTK	110	131	3
	VHYDDNQVILK	110	120	2
	VHYDDNQVILKGP	110	122	2
	VHYDDNQVILKGPKGWANLNTKDTN	110	134	2
	VHYDDNQVILKGPKGWANLNTKDTNVWE	110	137	2
	VHYDDNQVILKGPKGWANLNTKDTNVWEGDYQMVG	110	144	2
	VHYDDNQVI	110	118	1
	VHYDDNQVILKGPKGWANLNTKDT	110	133	1
	VHYDDNQVILKGPKGWANLNTKDTNVWEGDYQ	110	141	1
	VHYDDNQVILKGPKGWANLNTKDTNVWEGDYQMVGRQG	110	147	1
	HYDDNQVILKGPKGWAN	111	127	4
	HYDDNQVILKGPKGWANLN	111	129	4
	HYDDNQVIL	111	119	2
	HYDDNQVILKGPKGW	111	125	2
	HYDDNQVILKGPKGWA	111	126	2
	HYDDNQVILK	111	120	1
	HYDDNQVILKGPK	111	123	1
	HYDDNQVILKGPKG	111	124	1
	HYDDNQVILKGPKGWANL	111	128	1
	HYDDNQVILKGPKGWANLNT	111	130	1
	HYDDNQVILKGPKGWANLNTK	111	131	1
	YDDNQVILKGPKGWAN	112	127	4
	YDDNQVILKGPKG	112	124	3
	YDDNQVILKGPKGWA	112	126	3
	YDDNQVILKGPKGWANL	112	128	3
	YDDNQVILKGPK	112	123	2
	YDDNQVILKGPKGW	112	125	2
	YDDNQVILKGPKGWANLN	112	129	2
	YDDNQVILKGPKGWANLNTK	112	131	2
	YDDNQVILKGPKGWANLNTKDTNVWEGDYQMVGRQ	112	146	2
	YDDNQVIL	112	119	1
	YDDNQVILK	112	120	1
	YDDNQVILKGPKGWANLNTKDT	112	133	1
	YDDNQVILKGPKGWANLNTKDTN	112	134	1
	YDDNQVILKGPKGWANLNTKDTNVWEGDYQMVG	112	144	1
	DDNQVILKGPKGWANLNTK	113	131	10
	DDNQVILKGPKGWANLNT	113	130	6
	DDNQVILKGPKGWANLNTKDTNVWEGDYQMVGRQ	113	146	6
	DDNQVILKGPKGWANLN	113	129	5
	DDNQVILKGPKGWAN	113	127	4
	DDNQVILKGPKGWANLNTKDT	113	133	4
	DDNQVILKGPK	113	123	3
	DDNQVILKGPKG	113	124	3
	DDNQVILKGPKGWA	113	126	3
	DDNQVILKGPKGWANLNTKDTN	113	134	3
	DDNQVILKGPKGWANLNTKDTNVWEGDYQMVG	113	144	3
	DDNQVILKGPKGWANLNTKDTNVWEGDYQMVGRQG	113	147	3
	DDNQVILKGPKGW	113	125	2
	DDNQVILKGPKGWANL	113	128	2
	DDNQVILKGPKGWANLNTKDTNVWEGDYQ	113	141	2
	DDNQVILK	113	120	1
	DDNQVILKGP	113	122	1
	DDNQVILKGPKGWANLNTKD	113	132	1
	DDNQVILKGPKGWANLNTKDTNVWEG	113	138	1
	DDNQVILKGPKGWANLNTKDTNVWEGDYQM	113	142	1
	DDNQVILKGPKGWANLNTKDTNVWEGDYQMVGRQGRG	113	149	1
	DNQVILKGPKGWANLN	114	129	1
	NQVILKGPKGWANLN	115	129	4
	NQVILKGPKGWAN	115	127	3
	NQVILKGPKGWANLNTK	115	131	3
	NQVILKGPKGWANL	115	128	2
	NQVILKGPKGWANLNT	115	130	2
	NQVILKGPKGWANLNTKDTN	115	134	2
	NQVILKGPKGWA	115	126	1
	NQVILKGPKGWANLNTKDTNVWEGDYQMVGRQGR	115	148	1
	QVILKGPKGWA	116	126	2
	QVILKGPKGWANLNTKDT	116	133	2
	QVILKGPKGWANL	116	128	1
	QVILKGPKGWANLN	116	129	1
	VILKGPKGWAN	117	127	2
	VILKGPKGWA	117	126	1
	VILKGPKGWANL	117	128	1
	VILKGPKGWANLNT	117	130	1
	ILKGPKGWA	118	126	1
	ILKGPKGWAN	118	127	1
	ILKGPKGWANLN	118	129	1
	ILKGPKGWANLNTKDTN	118	134	1
	KGPKGWANLNTKDTNVWEGDYQMVG	120	144	12
	KGPKGWANLNTK	120	131	9
	KGPKGWANLNTKDTN	120	134	9
	KGPKGWANLNTKDTNVWEGDYQMVGRQ	120	146	9
	KGPKGWANLNTKDT	120	133	5
	KGPKGWANLNTKDTNVWEGDYQ	120	141	5
	KGPKGWANLN	120	129	3
	KGPKGWANLNTKDTNVWEGDYQM	120	142	3
	KGPKGWANLNTKDTNVWEGDYQMVGRQG	120	147	3
	KGPKGWANLNTKDTNVWEGDYQMVGRQGRGKADLM	120	154	3
	KGPKGWAN	120	127	2
	KGPKGWANL	120	128	2
	KGPKGWANLNT	120	130	2
	KGPKGWANLNTKDTNVWE	120	137	2
	KGPKGWA	120	126	1
	KGPKGWANLNTKD	120	132	1
	KGPKGWANLNTKDTNVWEG	120	138	1
	KGPKGWANLNTKDTNVWEGD	120	139	1
	KGPKGWANLNTKDTNVWEGDY	120	140	1
	KGPKGWANLNTKDTNVWEGDYQMV	120	143	1
	KGPKGWANLNTKDTNVWEGDYQMVGRQGRG	120	149	1
	GPKGWANLNTKDTNVWEGDYQMVG	121	144	5
	GPKGWANLNTK	121	131	4
	GPKGWANLNTKDTN	121	134	4
	GPKGWANLNTKDTNVWEGDYQ	121	141	3
	GPKGWANL	121	128	2
	GPKGWANLN	121	129	2
	GPKGWANLNT	121	130	2
	GPKGWANLNTKDT	121	133	2
	GPKGWANLNTKDTNVWE	121	137	2
	GPKGWANLNTKDTNVWEGDYQM	121	142	2
	GPKGWANLNTKDTNVWEGDYQMVGRQ	121	146	2
	GPKGWAN	121	127	1
	GPKGWANLNTKD	121	132	1
	GPKGWANLNTKDTNVWEGD	121	139	1
	GPKGWANLNTKDTNVWEGDY	121	140	1
	GPKGWANLNTKDTNVWEGDYQMV	121	143	1
	GPKGWANLNTKDTNVWEGDYQMVGRQG	121	147	1
	GPKGWANLNTKDTNVWEGDYQMVGRQGRGKADLM	121	154	1
	KGWANLNTKDTNVWEGDYQMVG	123	144	1
	GWANLNTKDTNVWEGDYQMVG	124	144	3
	GWANLNTKDT	124	133	2
	GWANLNTK	124	131	1
	GWANLNTKD	124	132	1
	GWANLNTKDTN	124	134	1
	GWANLNTKDTNVWEGDY	124	140	1
	GWANLNTKDTNVWEGDYQ	124	141	1
	GWANLNTKDTNVWEGDYQM	124	142	1
	GWANLNTKDTNVWEGDYQMV	124	143	1
	GWANLNTKDTNVWEGDYQMVGRQG	124	147	1
	GWANLNTKDTNVWEGDYQMVGRQGRG	124	149	1
	GWANLNTKDTNVWEGDYQMVGRQGRGKADLM	124	154	1
	WANLNTKDTNVWEGDYQMVG	125	144	6
	WANLNTKDTNVWEGDYQMVGRQGRGKADLM	125	154	5
	WANLNTK	125	131	2
	WANLNTKDTN	125	134	2
	WANLNTKDTNVWEGDYQMVGRQ	125	146	2
	WANLNTKDTNVWEGDYQMVGRQG	125	147	2
	WANLNTKDTNVWEGDYQMVGRQGRG	125	149	2
	WANLNTKDTNVWEGDYQMVGRQGRGKA	125	151	2
	WANLNTKDTNVWEGDYQMVGRQGRGKADLMKQRGE	125	159	2
	WANLNTKD	125	132	1
	WANLNTKDT	125	133	1
	WANLNTKDTNVWE	125	137	1
	WANLNTKDTNVWEG	125	138	1
	WANLNTKDTNVWEGD	125	139	1
	WANLNTKDTNVWEGDY	125	140	1
	WANLNTKDTNVWEGDYQ	125	141	1
	WANLNTKDTNVWEGDYQM	125	142	1
	WANLNTKDTNVWEGDYQMVGRQGR	125	148	1
	WANLNTKDTNVWEGDYQMVGRQGRGKAD	125	152	1
	WANLNTKDTNVWEGDYQMVGRQGRGKADLMKQR	125	157	1
	ANLNTKDTNVWEGDYQMVG	126	144	5
	ANLNTKDTNVWEGDYQMVGRQG	126	147	5
	ANLNTKDTNVWEGDYQ	126	141	3
	ANLNTKDTNVWEGDYQMVGRQGRGKADLM	126	154	3
	ANLNTKDTNVWEGD	126	139	2
	ANLNTKDTNVWEGDYQM	126	142	2
	ANLNTKDTNVWEGDYQMVGRQ	126	146	2
	ANLNTKDTNVWEGDYQMVGRQGRG	126	149	2
	ANLNTKDTNVWEGDYQMVGRQGRGKA	126	151	2
	ANLNTKDTNVWEGDYQMVGRQGRGKADLMKQ	126	156	2
	ANLNTKDTNVWE	126	137	1
	ANLNTKDTNVWEG	126	138	1
	ANLNTKDTNVWEGDY	126	140	1
	ANLNTKDTNVWEGDYQMV	126	143	1
	ANLNTKDTNVWEGDYQMVGRQGR	126	148	1
	ANLNTKDTNVWEGDYQMVGRQGRGKAD	126	152	1
	ANLNTKDTNVWEGDYQMVGRQGRGKADLMK	126	155	1
	ANLNTKDTNVWEGDYQMVGRQGRGKADLMKQR	126	157	1
	ANLNTKDTNVWEGDYQMVGRQGRGKADLMKQRGE	126	159	1
	NLNTKDTNVWEGDYQMVG	127	144	35
	NLNTKDTNVWEGDYQMVGRQGRGKADLM	127	154	5
	NLNTKDTNVWEGDYQ	127	141	4
	NLNTKDTNVWEGDYQM	127	142	4
	NLNTKDTNVWEGDYQMV	127	143	4
	NLNTKDTNVWEGDYQMVGRQ	127	146	4
	NLNTKDTNVWEGDYQMVGRQG	127	147	4
	NLNTKDTNVWEGDY	127	140	3
	NLNTKDTNVWEG	127	138	2
	NLNTKDTNVWEGDYQMVGRQGR	127	148	2
	NLNTKDTNVWEGDYQMVGRQGRGKA	127	151	2
	NLNTKDTNVWEGDYQMVGRQGRGKADLMKQRG	127	158	2
	NLNTKDTNVWE	127	137	1
	NLNTKDTNVWEGD	127	139	1
	NLNTKDTNVWEGDYQMVGR	127	145	1
	NLNTKDTNVWEGDYQMVGRQGRG	127	149	1
	NLNTKDTNVWEGDYQMVGRQGRGK	127	150	1
	NLNTKDTNVWEGDYQMVGRQGRGKAD	127	152	1
	NLNTKDTNVWEGDYQMVGRQGRGKADL	127	153	1
	NLNTKDTNVWEGDYQMVGRQGRGKADLMK	127	155	1
	NLNTKDTNVWEGDYQMVGRQGRGKADLMKQ	127	156	1
	NLNTKDTNVWEGDYQMVGRQGRGKADLMKQR	127	157	1
	NLNTKDTNVWEGDYQMVGRQGRGKADLMKQRGEN	127	160	1
	LNTKDTNVWEGDYQMVGRQ	128	146	7
	LNTKDTNVWEGDYQMVG	128	144	5
	LNTKDTNVWEGDYQMVGRQG	128	147	3
	LNTKDTNVWEGDYQMVGRQGRGKADLM	128	154	3
	LNTKDTNVWEG	128	138	2
	LNTKDTNVWEGDYQ	128	141	2
	LNTKDTNVWEGDYQM	128	142	2
	LNTKDTNVWEGDYQMV	128	143	2
	LNTKDTNVWEGDYQMVGRQGR	128	148	2
	LNTKDTNVWEGDYQMVGRQGRGKADLMK	128	155	2
	LNTKDTNVWE	128	137	1
	LNTKDTNVWEGD	128	139	1
	LNTKDTNVWEGDY	128	140	1
	LNTKDTNVWEGDYQMVGR	128	145	1
	LNTKDTNVWEGDYQMVGRQGRG	128	149	1
	LNTKDTNVWEGDYQMVGRQGRGK	128	150	1
	LNTKDTNVWEGDYQMVGRQGRGKA	128	151	1
	LNTKDTNVWEGDYQMVGRQGRGKAD	128	152	1
	LNTKDTNVWEGDYQMVGRQGRGKADLMKQ	128	156	1
	LNTKDTNVWEGDYQMVGRQGRGKADLMKQRGE	128	159	1
	LNTKDTNVWEGDYQMVGRQGRGKADLMKQRGEN	128	160	1
	NTKDTNVWEGDYQMVGRQ	129	146	9
	NTKDTNVWEGDYQMVG	129	144	6
	NTKDTNVWEGDYQMVGRQGRGKADLM	129	154	5
	NTKDTNVWEGDYQMVGRQG	129	147	4
	NTKDTNVWEGDYQM	129	142	3
	NTKDTNVWEGDY	129	140	2
	NTKDTNVWEGDYQ	129	141	2
	NTKDTNVWEGDYQMVGRQGR	129	148	2
	NTKDTNVWEGDYQMVGRQGRGKA	129	151	2
	NTKDTNVWEGDYQMVGRQGRGKADLMK	129	155	2
	NTKDTNVWEGDYQMVGRQGRGKADLMKQ	129	156	2
	NTKDTNVWE	129	137	1
	NTKDTNVWEG	129	138	1
	NTKDTNVWEGD	129	139	1
	NTKDTNVWEGDYQMV	129	143	1
	NTKDTNVWEGDYQMVGR	129	145	1
	NTKDTNVWEGDYQMVGRQGRG	129	149	1
	NTKDTNVWEGDYQMVGRQGRGK	129	150	1
	NTKDTNVWEGDYQMVGRQGRGKAD	129	152	1
	NTKDTNVWEGDYQMVGRQGRGKADLMKQR	129	157	1
	NTKDTNVWEGDYQMVGRQGRGKADLMKQRGEN	129	160	1
	TKDTNVWEGDYQMVGRQ	130	146	6
	TKDTNVWEGDYQMVGRQG	130	147	5
	TKDTNVWEGDYQMVG	130	144	4
	TKDTNVWEGDYQM	130	142	3
	TKDTNVWEGDYQMVGRQGRG	130	149	3
	TKDTNVWEGDYQ	130	141	2
	TKDTNVWEGDYQMVGRQGRGK	130	150	2
	TKDTNVWEGDYQMVGRQGRGKADLM	130	154	2
	TKDTNVWEGDYQMVGRQGRGKADLMK	130	155	2
	TKDTNVWEGDYQMVGRQGRGKADLMKQ	130	156	2
	TKDTNVWE	130	137	1
	TKDTNVWEGD	130	139	1
	TKDTNVWEGDY	130	140	1
	TKDTNVWEGDYQMV	130	143	1
	TKDTNVWEGDYQMVGR	130	145	1
	TKDTNVWEGDYQMVGRQGR	130	148	1
	TKDTNVWEGDYQMVGRQGRGKA	130	151	1
	TKDTNVWEGDYQMVGRQGRGKADL	130	153	1
	TKDTNVWEGDYQMVGRQGRGKADLMKQR	130	157	1
	TKDTNVWEGDYQMVGRQGRGKADLMKQRGE	130	159	1
	TKDTNVWEGDYQMVGRQGRGKADLMKQRGEN	130	160	1
	KDTNVWEGDYQMVGRQG	131	147	5
	KDTNVWEGDYQMVGRQGRG	131	149	4
	KDTNVWEGDYQMVG	131	144	3
	KDTNVWEGDYQMVGRQ	131	146	3
	KDTNVWEGDYQMVGRQGRGKADLM	131	154	3
	KDTNVWEGDYQ	131	141	2
	KDTNVWEGDYQM	131	142	2
	KDTNVWEGDYQMVGRQGRGKA	131	151	2
	KDTNVWEGDYQMVGRQGRGKADLMKQRGEN	131	160	2
	KDTNVWEGDY	131	140	1
	KDTNVWEGDYQMV	131	143	1
	KDTNVWEGDYQMVGR	131	145	1
	KDTNVWEGDYQMVGRQGR	131	148	1
	KDTNVWEGDYQMVGRQGRGK	131	150	1
	KDTNVWEGDYQMVGRQGRGKAD	131	152	1
	KDTNVWEGDYQMVGRQGRGKADLMK	131	155	1
	KDTNVWEGDYQMVGRQGRGKADLMKQRGE	131	159	1
	DTNVWEGDYQMVGRQGRGKADLM	132	154	15
	DTNVWEGDYQMVGRQ	132	146	7
	DTNVWEGDYQMVGRQG	132	147	7
	DTNVWEGDYQMVGRQGRGKADL	132	153	6
	DTNVWEGDYQMVGRQGRGKADLMKQRGEN	132	160	5
	DTNVWEGDYQMVGRQGRGKADLMKQRGENRYTIL	132	165	5
	DTNVWEGDYQMVGRQGRGKADLMKQR	132	157	4
	DTNVWEGDYQMVG	132	144	3
	DTNVWEGDYQMVGRQGR	132	148	3
	DTNVWEGDYQMVGRQGRGKADLMKQ	132	156	3
	DTNVWEGDYQMVGRQGRGKADLMKQRGE	132	159	3
	DTNVWEGDYQ	132	141	2
	DTNVWEGDYQMVGR	132	145	2
	DTNVWEGDYQMVGRQGRG	132	149	2
	DTNVWEGDYQMVGRQGRGKA	132	151	2
	DTNVWEGDYQMVGRQGRGKAD	132	152	2
	DTNVWEGDYQMVGRQGRGKADLMK	132	155	2
	DTNVWEGDYQMVGRQGRGKADLMKQRG	132	158	2
	DTNVWEGDYQMVGRQGRGKADLMKQRGENR	132	161	2
	DTNVWEGDYQM	132	142	1
	DTNVWEGDYQMV	132	143	1
	DTNVWEGDYQMVGRQGRGKADLMKQRGENRY	132	162	1
	DTNVWEGDYQMVGRQGRGKADLMKQRGENRYT	132	163	1
	TNVWEGDYQMVGRQGR	133	148	3
	TNVWEGDYQMVGRQGRGKAD	133	152	3
	TNVWEGDYQMVGRQG	133	147	2
	TNVWEGDYQMVGRQGRG	133	149	2
	TNVWEGDYQMVGRQGRGK	133	150	2
	TNVWEGDYQMVGRQGRGKADLM	133	154	2
	TNVWEGDYQMVGRQGRGKADLMKQRGE	133	159	2
	TNVWEGDYQM	133	142	1
	TNVWEGDYQMVG	133	144	1
	TNVWEGDYQMVGR	133	145	1
	TNVWEGDYQMVGRQ	133	146	1
	TNVWEGDYQMVGRQGRGKA	133	151	1
	TNVWEGDYQMVGRQGRGKADLMKQ	133	156	1
	TNVWEGDYQMVGRQGRGKADLMKQRGEN	133	160	1
	NVWEGDYQMVGRQGRGKADLMKQRGE	134	159	17
	NVWEGDYQMVGRQGRGKADLM	134	154	3
	NVWEGDYQMVGRQG	134	147	2
	NVWEGDYQMVGRQGRGK	134	150	2
	NVWEGDYQMVGRQGRGKAD	134	152	2
	NVWEGDYQMVGRQGRGKADL	134	153	2
	NVWEGDYQMVGRQGRGKADLMK	134	155	2
	NVWEGDYQMVGRQGRGKADLMKQRGEN	134	160	2
	NVWEGDYQM	134	142	1
	NVWEGDYQMV	134	143	1
	NVWEGDYQMVG	134	144	1
	NVWEGDYQMVGR	134	145	1
	NVWEGDYQMVGRQ	134	146	1
	NVWEGDYQMVGRQGR	134	148	1
	NVWEGDYQMVGRQGRG	134	149	1
	NVWEGDYQMVGRQGRGKA	134	151	1
	NVWEGDYQMVGRQGRGKADLMKQ	134	156	1
	NVWEGDYQMVGRQGRGKADLMKQR	134	157	1
	VWEGDYQMVGRQGRGKADLM	135	154	5
	VWEGDYQMVGRQ	135	146	4
	VWEGDYQMVGRQGRGKAD	135	152	4
	VWEGDYQMVGRQGRGKADLMKQRGE	135	159	4
	VWEGDYQMVGRQG	135	147	3
	VWEGDYQMVGRQGRG	135	149	3
	VWEGDYQMVGRQGRGKADLMK	135	155	3
	VWEGDYQMVGRQGRGKADLMKQR	135	157	3
	VWEGDYQMVG	135	144	2
	VWEGDYQMVGRQGRGK	135	150	2
	VWEGDYQMVGRQGRGKA	135	151	2
	VWEGDYQMVGRQGRGKADL	135	153	2
	VWEGDYQMVGRQGRGKADLMKQ	135	156	2
	VWEGDYQMVGRQGRGKADLMKQRGEN	135	160	2
	VWEGDYQMVGR	135	145	1
	VWEGDYQMVGRQGR	135	148	1
	VWEGDYQMVGRQGRGKADLMKQRGENR	135	161	1
	WEGDYQMVGRQGRGKADLM	136	154	3
	WEGDYQMVGR	136	145	1
	WEGDYQMVGRQ	136	146	1
	WEGDYQMVGRQG	136	147	1
	WEGDYQMVGRQGRGKADLMKQ	136	156	1
	WEGDYQMVGRQGRGKADLMKQRGE	136	159	1
	EGDYQMVGRQ	137	146	1
	EGDYQMVGRQG	137	147	1
	GDYQMVGRQ	138	146	1
	GDYQMVGRQG	138	147	1
	GDYQMVGRQGRGKADLM	138	154	1
	DYQMVGRQGRGKADLM	139	154	3
	DYQMVGRQGRGKA	139	151	2
	DYQMVGRQGRGKADLMKQRGE	139	159	2
	DYQMVGR	139	145	1
	DYQMVGRQ	139	146	1
	DYQMVGRQG	139	147	1
	DYQMVGRQGRGKADLMKQ	139	156	1
	MVGRQGRGKADLM	142	154	2
	MVGRQGRGKADLMKQRGEN	142	160	2
	MVGRQGRGKADLMKQRGENRYTIL	142	165	2
	MVGRQGRGKADLMK	142	155	1
	MVGRQGRGKADLMKQRGE	142	159	1
	VGRQGRGKADLM	143	154	2
	VGRQGRGKADLMKQRGE	143	159	2
	VGRQGRGKADLMKQRG	143	158	1
	GRQGRGKADLMKQRGE	144	159	2
	GRQGRGKADLM	144	154	1
	GRQGRGKADLMKQRGENRYT	144	163	1
	RQGRGKADLMKQRG	145	158	3
	RQGRGKADLMKQRGE	145	159	2
	RQGRGKADLMKQRGEN	145	160	2
	RQGRGKADLMKQ	145	156	1
	QGRGKADLMKQRG	146	158	13
	QGRGKADLMKQRGEN	146	160	11
	QGRGKADLMKQ	146	156	7
	QGRGKADLM	146	154	5
	QGRGKADLMKQRGE	146	159	4
	QGRGKADLMKQR	146	157	3
	QGRGKADLMK	146	155	1
	QGRGKADLMKQRGENRYT	146	163	1
	QGRGKADLMKQRGENRYTILDNGSFTS	146	172	1
	GRGKADLMKQRGENRYTIL	147	165	5
	GRGKADLMKQRGE	147	159	4
	GRGKADLMK	147	155	3
	GRGKADLMKQR	147	157	3
	GRGKADLMKQRGEN	147	160	3
	GRGKADLMKQ	147	156	2
	GRGKADLMKQRGENRYT	147	163	2
	GRGKADLM	147	154	1
	GRGKADLMKQRGENRY	147	162	1
	RGKADLMKQRGE	148	159	4
	RGKADLMKQ	148	156	1
	RGKADLMKQRGEN	148	160	1
	RGKADLMKQRGENRYTIL	148	165	1
	GKADLMKQRGE	149	159	5
	GKADLMKQRGEN	149	160	4
	GKADLMKQR	149	157	2
	GKADLMKQRGENR	149	161	2
	GKADLMKQRGENRY	149	162	2
	GKADLMKQRGENRYT	149	163	2
	GKADLMKQRGENRYTIL	149	165	2
	GKADLMKQ	149	156	1
	GKADLMKQRGENRYTILDNGSFTS	149	172	1
	KADLMKQRGE	150	159	3
	KADLMKQRGEN	150	160	3
	KADLMKQR	150	157	1
	KADLMKQRGENRYT	150	163	1
	KADLMKQRGENRYTIL	150	165	1
	ADLMKQRGE	151	159	3
	ADLMKQRGENRYTIL	151	165	2
	ADLMKQRGEN	151	160	1
	ADLMKQRGENRY	151	162	1
	ADLMKQRGENRYT	151	163	1
	ADLMKQRGENRYTILDNGSFTS	151	172	1
	DLMKQRGENRYT	152	163	2
	DLMKQRGENRYTIL	152	165	2
	DLMKQRG	152	158	1
	DLMKQRGEN	152	160	1
	DLMKQRGENRY	152	162	1
	DLMKQRGENRYTILDNGSF	152	170	1
	LMKQRGENRYTIL	153	165	1
	MKQRGENRYTIL	154	165	1
	KQRGENRYTIL	155	165	3
	KQRGENRYTILDNGSFTS	155	172	2
	KQRGENRYTILD	155	166	1
	KQRGENRYTILDNG	155	168	1
	KQRGENRYTILDNGSF	155	170	1
	QRGENRYTIL	156	165	5
	QRGENRYTILDNGSF	156	170	3
	QRGENRYTILDNGSFTS	156	172	3
	QRGENRYTILDNG	156	168	2
	QRGENRYTILDNGS	156	169	2
	QRGENRYTI	156	164	1
	QRGENRYTILDNGSFT	156	171	1
	RGENRYTILDNGSFTS	157	172	2
	RGENRYTIL	157	165	1
	GENRYTIL	158	165	3
	GENRYTILDNGSFTS	158	172	3
	GENRYTILDN	158	167	2
	GENRYTILDNGS	158	169	2
	GENRYTILDNGSFT	158	171	2
	GENRYTI	158	164	1
	GENRYTILD	158	166	1
	GENRYTILDNG	158	168	1
	GENRYTILDNGSF	158	170	1
	ENRYTIL	159	165	6
	ENRYTILDN	159	167	3
	ENRYTILD	159	166	2
	ENRYTILDNGS	159	169	2
	ENRYTILDNGSFTS	159	172	2
	ENRYTILDNGSF	159	170	1
	ENRYTILDNGSFT	159	171	1
	NRYTILDNGSFT	160	171	4
	NRYTILDNGSFTS	160	172	4
	NRYTILDN	160	167	2
	NRYTILDNG	160	168	2
	NRYTILDNGSF	160	170	2
	NRYTILDNGS	160	169	1
	RYTILDNGSFTS	161	172	3
	RYTILDNGSF	161	170	2
	RYTILDN	161	167	1
	RYTILDNGS	161	169	1
	RYTILDNGSFT	161	171	1
	YTILDNGSFT	162	171	2
	YTILDNGSF	162	170	1
	YTILDNGSFTS	162	172	1
	TILDNGSFTS	163	172	1
	RFKVGPVPIFYSPY	202	215	1
	FKVGPVPIFYSPY	203	215	3
	FKVGPVPIF	203	211	1
	FKVGPVPIFY	203	212	1
	KVGPVPIFY	204	212	2
	KVGPVPIF	204	211	1
	KVGPVPIFYSPY	204	215	1
	SSNYGLGTQEMLRSNILPYQNTL	762	784	2
	SNYGLGTQEMLRSNILPYQNTL	763	784	2
	YGLGTQEMLRSNILPYQNTL	765	784	1
	GLGTQEMLRSNILPYQNTL	766	784	1
	RSNILPYQNTL	774	784	1
	SNILPYQNTL	775	784	1
	NILPYQNTL	776	784	1
	ILPYQNTL	777	784	1

## Sheet: LptE
	LptE
	Peptide Sequence	Start	End	Spectral Count
	KVMILDSGDPNGPLS	34	48	2
	ILDSGDPNGPLSRAVR	37	52	3
	ILDSGDPNGPLSRAVRN	37	53	2
	ILDSGDPNGPLSRAVRNQL	37	55	2
	ILDSGDPNGPLSR	37	49	1
	ILDSGDPNGPLSRA	37	50	1
	ILDSGDPNGPLSRAV	37	51	1
	ILDSGDPNGPLSRAVRNQLRLN	37	58	1
	DSGDPNGPLSRA	39	50	2
	DSGDPNGPLSRAV	39	51	2
	DSGDPNGPLSRAVRNQL	39	55	2
	DSGDPNGPLSRAVRN	39	53	1
	DSGDPNGPLSRAVRNQLRLN	39	58	1
	AVRNQLRLNGVELLDKETT	50	68	1
	NQLRLNGVELLDKETT	53	68	1
	NQLRLNGVELLDKETTRKDVPSLRLG	53	78	1
	QLRLNGVELLDKETTRKDVPSL	54	75	1
	QLRLNGVELLDKETTRKDVPSLRLG	54	78	1
	LRLNGVELLDKETT	55	68	1
	LRLNGVELLDKETTRKDVPSL	55	75	1
	RLNGVELLDKETTRKDVPSLRLG	56	78	1
	LNGVELLDKETTRKDVPSLRLG	57	78	2
	LNGVELLDKET	57	67	1
	LNGVELLDKETT	57	68	1
	LNGVELLDKETTR	57	69	1
	LNGVELLDKETTRKDVPSLRL	57	77	1
	LNGVELLDKETTRKDVPSLRLGKVSIA	57	83	1
	NGVELLDKETTRKDVPSLRL	58	77	1
	NGVELLDKETTRKDVPSLRLG	58	78	1
	GVELLDKETTRKDVPSLRLGKVSIA	59	83	2
	GVELLDKETTRK	59	70	1
	GVELLDKETTRKDVPS	59	74	1
	GVELLDKETTRKDVPSL	59	75	1
	GVELLDKETTRKDVPSLR	59	76	1
	GVELLDKETTRKDVPSLRL	59	77	1
	GVELLDKETTRKDVPSLRLG	59	78	1
	GVELLDKETTRKDVPSLRLGKV	59	80	1
	GVELLDKETTRKDVPSLRLGKVS	59	81	1
	ELLDKETTRKDVPSLRLG	61	78	1
	KDVPSLRLG	70	78	1
	KDVPSLRLGKV	70	80	1
	KDVPSLRLGKVS	70	81	1
	KDVPSLRLGKVSIA	70	83	1
	DVPSLRLG	71	78	1
	DVPSLRLGKVSIA	71	83	1
	LGKVSIAKDTASVF	77	90	2
	LGKVSIA	77	83	1
	LGKVSIAKDTA	77	87	1
	GKVSIAKDTASVF	78	90	1
	KVSIAKDTASVF	79	90	1
	VSIAKDTASVF	80	90	1
	VSIAKDTASVFRNGQTAEYQMIMT	80	103	1
	SIAKDTASVF	81	90	1
	IAKDTASVF	82	90	1
	IAKDTASVFRNGQTAEYQMIMT	82	103	1
	KDTASVFRNGQTAEYQMIMT	84	103	1
	DTASVFRNGQTAEYQMIMT	85	103	1
	SVFRNGQTAEYQMIMTV	88	104	2
	SVFRNGQTAEYQMIMT	88	103	1
	VFRNGQTAEYQMIMT	89	103	1
	RNGQTAEYQMIMT	91	103	1
	YQMIMTVNATVLIPGRDIYPI	98	118	2
	MIMTVNATVLIPGRDIYPISA	100	120	1
	IMTVNATVLIPGRDIYPISA	101	120	1
	TVNATVLIPGRDIYPISA	103	120	2
	TVNATVLIPGRDIYPISAK	103	121	1
	TVNATVLIPGRDIYPISAKVF	103	123	1
	TVNATVLIPGRDIYPISAKVFRS	103	125	1
	VNATVLIPGRDIYPISAKVFRSFFDNPQMA	104	133	3
	VNATVLIPGRDIYPISA	104	120	2
	VNATVLIPGRDIYPISAKVFRSFFDNPQMALA	104	135	2
	VNATVLIPGRDIYP	104	117	1
	VNATVLIPGRDIYPIS	104	119	1
	VNATVLIPGRDIYPISAKV	104	122	1
	VNATVLIPGRDIYPISAKVF	104	123	1
	NATVLIPGRDIYPISAKVFRSFFDNPQMA	105	133	8
	NATVLIPGRDIYPISA	105	120	3
	NATVLIPGRDIYPISAKVFRSFFDNPQMALA	105	135	3
	NATVLIPGRDIYPIS	105	119	2
	NATVLIPGRDIYPISAKVF	105	123	2
	NATVLIPGRDIYPISAKV	105	122	1
	ATVLIPGRDIYPISAKVF	106	123	4
	ATVLIPGRDIYPISAK	106	121	3
	ATVLIPGRDIYPISAKVFRSFFDNPQMA	106	133	3
	ATVLIPGRDIYPISA	106	120	2
	ATVLIPGRDIYPIS	106	119	1
	ATVLIPGRDIYPISAKV	106	122	1
	ATVLIPGRDIYPISAKVFRS	106	125	1
	TVLIPGRDIYPISAKVFRSFFDNPQMA	107	133	6
	TVLIPGRDIYPISAKVF	107	123	3
	TVLIPGRDIYP	107	117	1
	TVLIPGRDIYPIS	107	119	1
	TVLIPGRDIYPISA	107	120	1
	TVLIPGRDIYPISAK	107	121	1
	VLIPGRDIYP	108	117	2
	VLIPGRDIYPISA	108	120	2
	VLIPGRDIYPISAK	108	121	2
	VLIPGRDIYPISAKVF	108	123	2
	VLIPGRDIYPISAKVFRSFFDNPQMA	108	133	2
	LIPGRDIYPISA	109	120	2
	LIPGRDIYPISAKVFRSFFDNPQMA	109	133	2
	LIPGRDIYPISAKVF	109	123	1
	LIPGRDIYPISAKVFRSFFDNPQMALA	109	135	1
	IPGRDIYPISA	110	120	1
	DIYPISAKVFRSFFDNPQMA	114	133	1
	ISAKVFRSFFDNPQMA	118	133	1
	AKVFRSFFDNPQMA	120	133	1
	KVFRSFFDNPQMA	121	133	2
	KVFRSFFDNPQ	121	131	1
	KVFRSFFDNPQMALA	121	135	1
	VFRSFFDNPQ	122	131	2
	VFRSFFD	122	128	1
	VFRSFFDNPQMA	122	133	1
	VFRSFFDNPQMALA	122	135	1
	RSFFDNPQMA	124	133	1
	FFDNPQMALA	126	135	1
	FDNPQMALAKDNEQDMIVKE	127	146	1
	LAKDNEQDMIVKE	134	146	1
	LAKDNEQDMIVKEMYDRAAEQLIRKLPSIRAA	134	165	1
	AKDNEQDMIVKEM	135	147	2
	AKDNEQDMIVKEMYDRAAEQLIRKLPSIRAA	135	165	2
	AKDNEQDMIVKE	135	146	1
	KDNEQDMIVKE	136	146	3
	KDNEQDMIVKEMYDRAAEQLIRKLPS	136	161	3
	KDNEQDMIVKEMYDRAAEQLIRKLPSIR	136	163	3
	KDNEQDMIVKEM	136	147	2
	KDNEQDMIVKEMYDRAAEQLIRKLPSIRAA	136	165	2
	DNEQDMIVKEMYDRAAEQLIRKLPSIRAA	137	165	2
	DNEQDMIVKE	137	146	1
	DNEQDMIVKEM	137	147	1
	DMIVKEMYDRAAEQLIRKLPSIRAA	141	165	4
	DMIVKEMY	141	148	1
	DMIVKEMYDRAAEQ	141	154	1
	DMIVKEMYDRAAEQLIR	141	157	1
	DMIVKEMYDRAAEQLIRKLPSIRAADIRSDEEQTSTTTDTPATPA	141	185	1
	MYDRAAEQLIR	147	157	2
	MYDRAAEQLIRKLPSIRAA	147	165	2
	MYDRAAEQLIRKLPSIR	147	163	1
	MYDRAAEQLIRKLPSIRAADIRSDEEQTSTTTDTPATPA	147	185	1
	YDRAAEQLIR	148	157	2
	YDRAAEQLIRKLPSIRAA	148	165	2
	YDRAAEQLIRKLPSIRAADIRSDEEQTSTTTDTPATPA	148	185	2
	YDRAAEQLI	148	156	1
	YDRAAEQLIRKLP	148	160	1
	YDRAAEQLIRKLPS	148	161	1
	YDRAAEQLIRKLPSIR	148	163	1
	YDRAAEQLIRKLPSIRA	148	164	1
	DRAAEQLIRKLPS	149	161	1
	DRAAEQLIRKLPSIR	149	163	1
	DRAAEQLIRKLPSIRAA	149	165	1
	DRAAEQLIRKLPSIRAADIRSDEEQTSTTTDTPATPA	149	185	1
	KLPSIRAADIRSDEEQTSTTTDTPATPA	158	185	3
	KLPSIRAADIRSDEEQTSTTTDTPATPARVST	158	189	2
	KLPSIRAADIRSDEEQTSTTTDTPATPARVS	158	188	1
	IRAADIRSDEEQTSTTTDTPATPA	162	185	1
	AADIRSDEEQTSTTTDTPATPA	164	185	5
	AADIRSDEEQTSTTTDTPATPARVST	164	189	3
	AADIRSDEEQTSTTTDTPATPARVS	164	188	2
	AADIRSDEEQTSTTTDTPATPAR	164	186	1
	ADIRSDEEQTSTTTDTPATPA	165	185	2
	ADIRSDEEQTSTTTDTPATPARVST	165	189	2
	ADIRSDEEQTSTTTDTPATPARVS	165	188	1
	DIRSDEEQTSTTTDTPATPA	166	185	11
	DIRSDEEQTSTTTDTPATPARVS	166	188	7
	DIRSDEEQTSTTTDTPATPARVST	166	189	6
	DIRSDEEQTSTTTDTPATPAR	166	186	3
	DIRSDEEQTSTTTDTPATPARV	166	187	2
	DIRSDEEQTSTTT	166	178	1
	DIRSDEEQTSTTTDTPA	166	182	1
	DIRSDEEQTSTTTDTPATP	166	184	1
	DIRSDEEQTSTTTDTPATPARVSTTLGN	166	193	1
	IRSDEEQTSTTTDTPATPA	167	185	2
	SDEEQTSTTTDTPATPA	169	185	2
	SDEEQTSTTTDTPATPARVS	169	188	2
	SDEEQTSTTTDTPATPARVST	169	189	1
	DEEQTSTTTDTPATPARVS	170	188	2
	DEEQTSTTTDTPATPARVST	170	189	1
	EEQTSTTTDTPATPARVST	171	189	1
	TSTTTDTPATPARVST	174	189	1
	STTTDTPATPARVS	175	188	1
	TTTDTPATPARVS	176	188	2
	TTTDTPATPARVST	176	189	1
	TDTPATPARVS	178	188	1
	TDTPATPARVST	178	189	1
	DTPATPARVS	179	188	2
	DTPATPARV	179	187	1
	DTPATPARVST	179	189	1
	TPATPARVS	180	188	1
	TPATPARVST	180	189	1

## Sheet: RBPoeko
	RBPoeko
	Peptide Sequence	Start	End	Spectral Count
	GAGILIDYNDGRPRMEITAGL	2	22	11
	GAGILIDYNDGRPRMEIT	2	19	10
	GAGILIDYNDGRPRMEITA	2	20	9
	GAGILIDYNDGRPR	2	15	6
	GAGILIDYNDGRP	2	14	5
	GAGILIDYNDGRPRM	2	16	4
	GAGILIDYNDGRPRME	2	17	4
	GAGILIDYND	2	11	1
	GAGILIDYNDGRPRMEI	2	18	1
	GAGILIDYNDGRPRMEITAG	2	21	1
	AGILIDYNDGRPR	3	15	5
	AGILIDYNDGRP	3	14	3
	AGILIDYNDGRPRME	3	17	2
	AGILIDYNDGRPRMEIT	3	19	2
	AGILIDYNDGRPRMEITA	3	20	1
	AGILIDYNDGRPRMEITAGL	3	22	1
	GILIDYNDGRPR	4	15	4
	GILIDYNDGRPRMEIT	4	19	3
	GILIDYNDGRPRME	4	17	1
	GILIDYNDGRPRMEITAGL	4	22	1
	ILIDYNDGRP	5	14	1
	ILIDYNDGRPR	5	15	1
	ILIDYNDGRPRME	5	17	1
	ILIDYNDGRPRMEIT	5	19	1
	ILIDYNDGRPRMEITAGL	5	22	1
	LIDYNDGRPRMEIT	6	19	1
	IDYNDGRPRMEIT	7	19	2
	IDYNDGRP	7	14	1
	IDYNDGRPRMEITA	7	20	1
	IDYNDGRPRMEITAGL	7	22	1
	DYNDGRPRMEIT	8	19	1
	DYNDGRPRMEITA	8	20	1
	DYNDGRPRMEITAGL	8	22	1
	FNQRAQSNKTLTINTPLTAGSQVVVA	31	56	1
	NQRAQSNKTLTINTPLTAGSQVVVA	32	56	1
	QRAQSNKTLTINTPL	33	47	1
	AQSNKTLTINTPL	35	47	2
	AQSNKTLTINTPLTAGSQVVVA	35	56	1
	QSNKTLTINTPLTAGSQVVVA	36	56	2
	QSNKTLTINTPLTA	36	49	1
	QSNKTLTINTPLTAGSQVVV	36	55	1
	QSNKTLTINTPLTAGSQVVVALTRPVEVIE	36	65	1
	SNKTLTINTPL	37	47	2
	SNKTLTINTPLTA	37	49	1
	SNKTLTINTPLTAGSQ	37	52	1
	SNKTLTINTPLTAGSQVVV	37	55	1
	SNKTLTINTPLTAGSQVVVA	37	56	1
	SNKTLTINTPLTAGSQVVVAL	37	57	1
	SNKTLTINTPLTAGSQVVVALTRPVEVIE	37	65	1
	NKTLTINTPLTAGSQVVVA	38	56	2
	NKTLTINTPLTAGSQVVVAL	38	57	1
	KTLTINTPL	39	47	2
	KTLTINTPLTAGSQVVVA	39	56	2
	KTLTINTPLTA	39	49	1
	KTLTINTPLTAGSQ	39	52	1
	KTLTINTPLTAGSQVVVAL	39	57	1
	KTLTINTPLTAGSQVVVALTRPVEVIE	39	65	1
	TLTINTPLTAGSQVVVA	40	56	1
	TLTINTPLTAGSQVVVAL	40	57	1
	TINTPLTAGSQVVVALTRPVEVIE	42	65	4
	TINTPLTAGSQVVV	42	55	1
	TINTPLTAGSQVVVA	42	56	1
	TINTPLTAGSQVVVAL	42	57	1
	INTPLTAGSQVVVA	43	56	2
	INTPLTAGSQVVV	43	55	1
	TPLTAGSQVVVALTRPVEVIE	45	65	3
	TPLTAGSQVVVA	45	56	1
	TPLTAGSQVVVAL	45	57	1
	TAGSQVVVALTRPVEVIE	48	65	2
	TAGSQVVVALTRPVEVIEVF	48	67	1
	TAGSQVVVALTRPVEVIEVFDQTLVIPDPFYVT	48	80	1
	TAGSQVVVALTRPVEVIEVFDQTLVIPDPFYVTS	48	81	1
	GSQVVVALTRPVEVIE	50	65	1
	VVVALTRPVEVIEVFDQ	53	69	2
	VVVALTRPVEVIE	53	65	1
	VVVALTRPVEVIEVFDQT	53	70	1
	VVVALTRPVEVIEVFDQTL	53	71	1
	ALTRPVEVIEVFDQTLVIPDPFYVT	56	80	1
	LTRPVEVIEVFDQTLVIPDPFYVT	57	80	3
	LTRPVEVIEVFDQTLVIPDPFYVTSVT	57	83	3
	LTRPVEVIEVFDQTL	57	71	2
	LTRPVEVIEVF	57	67	1
	LTRPVEVIEVFDQT	57	70	1
	LTRPVEVIEVFDQTLVIPDPFYVTS	57	81	1
	LTRPVEVIEVFDQTLVIPDPFYVTSVTRNGNSGITLR	57	93	1
	TRPVEVIEVFDQTLVIPDPFYVT	58	80	4
	TRPVEVIEVFDQTLVIPDPFYVTS	58	81	2
	TRPVEVIEVF	58	67	1
	TRPVEVIEVFDQT	58	70	1
	TRPVEVIEVFDQTL	58	71	1
	TRPVEVIEVFDQTLVIPDPFYVTSVT	58	83	1
	TRPVEVIEVFDQTLVIPDPFYVTSVTRN	58	85	1
	RPVEVIEVFDQTLVIPDPFYVT	59	80	2
	VFDQTLVIPDPFYVTSVTRNGNSGITLRGDDAYGAYSGLPQWAGVIMEVLPVGSRNAG	66	123	2
	VFDQTLVIPDPFYVTSVTRNGNSGITLRGDDAYGAYSGLPQWAGVIMEVLPVGSRNAGL	66	124	1
	DQTLVIPDPFYVTSVTRNGNSGITLRGDDAYGAYSGLPQWAGVIMEVLPVGSRNAGL	68	124	2
	DQTLVIPDPFYVT	68	80	1
	DQTLVIPDPFYVTSVTRNGNSGITLRGDDAYGAYSGLPQWAGVIMEVLPVGSRNAG	68	123	1
	VIPDPFYVTSVTRNGNSGITLRGDDAYGAYSGLPQWAGVIMEVLPVGSRNAG	72	123	2
	VIPDPFYVTSVTRNGNSGITL	72	92	1
	VTSVTRNGNSGITLRGDDAYGAYSGLPQWAGVIMEVLPVGSRNAG	79	123	1
	SVTRNGNSGITLRGDDAYGAYSGLPQWAGVIMEVLPVGSRNAG	81	123	4
	SVTRNGNSGITLRGDDAYGAYSGLPQWA	81	108	3
	SVTRNGNSGITLRGDDAYGAYSGLPQWAGVIMEVLPVGSRNAGL	81	124	2
	SVTRNGNSGITLRGDDAYGAYSGLPQWAGVIMEVLPVGSRNAGLLV	81	126	2
	SVTRNGNSGITLRGDDAYGAYSGLPQWAGVIMEVLPVGSRNAGLLVA	81	127	2
	SVTRNGNSGIT	81	91	1
	SVTRNGNSGITL	81	92	1
	SVTRNGNSGITLRGDDAYG	81	99	1
	SVTRNGNSGITLRGDDAYGA	81	100	1
	SVTRNGNSGITLRGDDAYGAYS	81	102	1
	SVTRNGNSGITLRGDDAYGAYSGLPQ	81	106	1
	SVTRNGNSGITLRGDDAYGAYSGLPQWAGVIMEVLPVGS	81	119	1
	VTRNGNSGITLRGDDAYGAYSGLPQWAGVIMEVLPVGSRNAG	82	123	5
	VTRNGNSGITLRGDDAYGAYSGLPQWAGVIMEVLPVGSRNAGL	82	124	2
	VTRNGNSGITLRGDDAYGAYSGLPQWAGVIMEVLPVGSRNAGLL	82	125	1
	RNGNSGITLRGDDAYGAYSGLPQWAGVIMEVLPVGSRNAGL	84	124	4
	RNGNSGITL	84	92	1
	RNGNSGITLRGDDAYGAYSGLPQWA	84	108	1
	RNGNSGITLRGDDAYGAYSGLPQWAGVIMEVLPVGSRNAG	84	123	1
	RNGNSGITLRGDDAYGAYSGLPQWAGVIMEVLPVGSRNAGLLV	84	126	1
	NGNSGITLRGDDAYGAYSGLPQWA	85	108	4
	NGNSGITLR	85	93	1
	NGNSGITLRGDDAYG	85	99	1
	NGNSGITLRGDDAYGAY	85	101	1
	NGNSGITLRGDDAYGAYSGLPQWAGVIMEVLPVGSRNAG	85	123	1
	NGNSGITLRGDDAYGAYSGLPQWAGVIMEVLPVGSRNAGL	85	124	1
	GNSGITLRGDDAYGAYSGLPQWAGVIMEVLPVGSRNAG	86	123	5
	GNSGITLRGDDAYGAYSGLPQWAGVIMEVLPVGSRNAGL	86	124	2
	GNSGITLRGDDAYGAYSGLPQWA	86	108	1
	GITLRGDDAYGAYSGLPQWAGVIMEVLPVGSRNAG	89	123	1
	GITLRGDDAYGAYSGLPQWAGVIMEVLPVGSRNAGL	89	124	1
	ITLRGDDAYGAYSGLPQ	90	106	1
	ITLRGDDAYGAYSGLPQWA	90	108	1
	ITLRGDDAYGAYSGLPQWAGVIMEVLPVGSRNAG	90	123	1
	ITLRGDDAYGAYSGLPQWAGVIMEVLPVGSRNAGL	90	124	1
	LRGDDAYGAYSGLPQ	92	106	2
	LRGDDAYGAYSGLPQWA	92	108	2
	LRGDDAYGAYSGLPQWAGVIMEVLPVGSRNAG	92	123	1
	LRGDDAYGAYSGLPQWAGVIMEVLPVGSRNAGL	92	124	1
	RGDDAYGAYSGLPQWAGVIMEVLPVGS	93	119	2
	RGDDAYGAYSGLPQWA	93	108	1
	RGDDAYGAYSGLPQWAGVIME	93	113	1
	RGDDAYGAYSGLPQWAGVIMEVLPVGSRNAG	93	123	1
	RGDDAYGAYSGLPQWAGVIMEVLPVGSRNAGL	93	124	1
	GDDAYGAYSGLPQWAGVIMEVLPVGS	94	119	2
	GDDAYGAYSGLPQWAGVIMEVLPVGSRNAG	94	123	2
	GDDAYGAYSGLPQWA	94	108	1
	GDDAYGAYSGLPQWAGVIMEVLPVGSRNAGL	94	124	1
	GDDAYGAYSGLPQWAGVIMEVLPVGSRNAGLL	94	125	1
	GDDAYGAYSGLPQWAGVIMEVLPVGSRNAGLLVAN	94	128	1
	DDAYGAYSGLPQWA	95	108	2
	DDAYGAYSGLPQWAGVIMEVLPVGSRNAG	95	123	2
	DAYGAYSGLPQWA	96	108	1
	GAYSGLPQWAGVIMEVLPVGSRNAG	99	123	1
	YSGLPQWAGVIMEVLPVGSRNAG	101	123	2
	SGLPQWAGVIMEVLPVGSRNAG	102	123	2
	SGLPQWAGVIMEVLPVGSRNAGL	102	124	1
	GLPQWAGVIMEVLPVGSRNAG	103	123	1
	GLPQWAGVIMEVLPVGSRNAGL	103	124	1
	WAGVIMEVLPVGSRNAG	107	123	1
	WAGVIMEVLPVGSRNAGL	107	124	1
	WAGVIMEVLPVGSRNAGLL	107	125	1
	AGVIMEVLPVGSRNAGL	108	124	1
	GVIMEVLPVGSRNAGLLVA	109	127	5
	GVIMEVLPVGSRNAGLLV	109	126	4
	GVIMEVLPVGS	109	119	1
	GVIMEVLPVGSR	109	120	1
	GVIMEVLPVGSRNA	109	122	1
	GVIMEVLPVGSRNAGL	109	124	1
	GVIMEVLPVGSRNAGLL	109	125	1
	GVIMEVLPVGSRNAGLLVAN	109	128	1
	VIMEVLPVGSRNAGLLVA	110	127	3
	VIMEVLPVGSRNAGL	110	124	2
	VIMEVLPVGSRNAG	110	123	1
	VIMEVLPVGSRNAGLL	110	125	1
	VIMEVLPVGSRNAGLLV	110	126	1
	IMEVLPVGSRNAGLLVA	111	127	1
	MEVLPVGSRNAGLLVAN	112	128	2
	MEVLPVGSRNAGL	112	124	1
	MEVLPVGSRNAGLL	112	125	1
	MEVLPVGSRNAGLLVA	112	127	1
	EVLPVGSRNAG	113	123	2
	EVLPVGSRNAGL	113	124	1
	EVLPVGSRNAGLL	113	125	1
	EVLPVGSRNAGLLVA	113	127	1
	EVLPVGSRNAGLLVAN	113	128	1
	VLPVGSRNAGLL	114	125	1
	VLPVGSRNAGLLV	114	126	1
	VLPVGSRNAGLLVA	114	127	1
	RNAGLLVAN	120	128	1
	LLVANSTDFTAISNVAKLMT	124	143	3
	LVANSTDFTAISNVAKLMT	125	143	4
	VANSTDFTAISNVAKLMT	126	143	3
	ANSTDFTAISNVAKLMT	127	143	1
	NSTDFTAISNVAKLMT	128	143	4
	STDFTAISNVAKLMT	129	143	3
	TDFTAISNVAKLMT	130	143	1
	DFTAISNVAKLMT	131	143	1
	VRVNGSMALPVSGVPFA	150	166	1
	RWDDGNVSVGFDGGSIIV	167	184	1
	RNASYGGIDDVAASVDMDLV	185	204	1
	SVDMDLVIFNNTPPTPGTGIT	198	218	2
	SVDMDLVIFNNTPPTPGTGITM	198	219	1
	SVDMDLVIFNNTPPTPGTGITMT	198	220	1
	VDMDLVIFNNTPPTPGTGIT	199	218	2
	VDMDLVIFNNTPPTPGTGITM	199	219	1
	IFNNTPPTPGTGITMTNNQNQVT	205	227	3
	IFNNTPPTPGTGIT	205	218	1
	NNTPPTPGTGITMTNNQNQVT	207	227	4
	NNTPPTPGTGITM	207	219	1
	MTNNQNQVTFSTVNKPFVYD	219	238	3
	MTNNQNQVTF	219	228	2
	MTNNQNQVTFSTVNKP	219	234	2
	MTNNQNQVTFSTVNKPFV	219	236	2
	MTNNQNQVTFS	219	229	1
	MTNNQNQVTFSTV	219	231	1
	MTNNQNQVTFSTVNKPF	219	235	1
	MTNNQNQVTFSTVNKPFVY	219	237	1
	MTNNQNQVTFSTVNKPFVYDRTINI	219	243	1
	TNNQNQVTFSTVNKPF	220	235	3
	TNNQNQVTFSTVNKPFVYD	220	238	3
	TNNQNQVTFSTV	220	231	2
	TNNQNQVTF	220	228	1
	TNNQNQVTFS	220	229	1
	TNNQNQVTFSTVNKP	220	234	1
	NNQNQVTFSTVNKPFV	221	236	2
	NNQNQVTF	221	228	1
	NNQNQVTFSTV	221	231	1
	NNQNQVTFSTVNKP	221	234	1
	NNQNQVTFSTVNKPF	221	235	1
	NNQNQVTFSTVNKPFVY	221	237	1
	NNQNQVTFSTVNKPFVYD	221	238	1
	NNQNQVTFSTVNKPFVYDRTIN	221	242	1
	NNQNQVTFSTVNKPFVYDRTINI	221	243	1
	NNQNQVTFSTVNKPFVYDRTINIGTSDQN	221	249	1
	NQNQVTFSTVNKPFVYD	222	238	3
	NQNQVTFSTVNKP	222	234	2
	NQNQVTFSTVNKPF	222	235	1
	NQNQVTFSTVNKPFV	222	236	1
	NQNQVTFSTVNKPFVYDRTINI	222	243	1
	NQNQVTFSTVNKPFVYDRTINIGTSDQN	222	249	1
	QNQVTFSTVNKP	223	234	1
	QNQVTFSTVNKPFVYD	223	238	1
	NQVTFSTVNKPFVYD	224	238	1
	NQVTFSTVNKPFVYDRTINI	224	243	1
	QVTFSTVNKPFVYD	225	238	2
	QVTFSTVNKPFVYDRTINI	225	243	1
	QVTFSTVNKPFVYDRTINIGTSDQN	225	249	1
	QVTFSTVNKPFVYDRTINIGTSDQNIGNSL	225	254	1
	VTFSTVNKP	226	234	1
	VTFSTVNKPFVYD	226	238	1
	VTFSTVNKPFVYDRTINI	226	243	1
	VTFSTVNKPFVYDRTINIGTSDQN	226	249	1
	VTFSTVNKPFVYDRTINIGTSDQNIGNSL	226	254	1
	FSTVNKPF	228	235	1
	FSTVNKPFVYD	228	238	1
	FSTVNKPFVYDRTIN	228	242	1
	FSTVNKPFVYDRTINI	228	243	1
	FSTVNKPFVYDRTINIGTSDQN	228	249	1
	FSTVNKPFVYDRTINIGTSDQNIGNS	228	253	1
	FSTVNKPFVYDRTINIGTSDQNIGNSLIQ	228	256	1
	FSTVNKPFVYDRTINIGTSDQNIGNSLIQL	228	257	1
	FSTVNKPFVYDRTINIGTSDQNIGNSLIQLS	228	258	1
	STVNKPFVYDRTINI	229	243	2
	STVNKPFVYDRTINIGTSDQNIGNS	229	253	2
	STVNKPF	229	235	1
	STVNKPFVY	229	237	1
	STVNKPFVYD	229	238	1
	STVNKPFVYDRTI	229	241	1
	STVNKPFVYDRTIN	229	242	1
	STVNKPFVYDRTINIGTS	229	246	1
	STVNKPFVYDRTINIGTSDQN	229	249	1
	STVNKPFVYDRTINIGTSDQNIGNSL	229	254	1
	STVNKPFVYDRTINIGTSDQNIGNSLIQ	229	256	1
	STVNKPFVYDRTINIGTSDQNIGNSLIQL	229	257	1
	TVNKPFVYD	230	238	2
	TVNKPFVYDRTINI	230	243	2
	TVNKPFVYDRTINIG	230	244	1
	TVNKPFVYDRTINIGTSDQN	230	249	1
	TVNKPFVYDRTINIGTSDQNIGN	230	252	1
	TVNKPFVYDRTINIGTSDQNIGNS	230	253	1
	TVNKPFVYDRTINIGTSDQNIGNSL	230	254	1
	TVNKPFVYDRTINIGTSDQNIGNSLIQL	230	257	1
	VNKPFVYDRTINI	231	243	2
	VNKPFVYD	231	238	1
	VNKPFVYDRTINIGTSDQN	231	249	1
	VNKPFVYDRTINIGTSDQNIGNS	231	253	1
	VNKPFVYDRTINIGTSDQNIGNSLIQL	231	257	1
	VNKPFVYDRTINIGTSDQNIGNSLIQLS	231	258	1
	NKPFVYDRTINI	232	243	1
	NKPFVYDRTINIGTSDQNIGNSL	232	254	1
	NKPFVYDRTINIGTSDQNIGNSLIQL	232	257	1
	KPFVYDRTINI	233	243	3
	KPFVYDRTINIGTSDQNIGNSL	233	254	1
	KPFVYDRTINIGTSDQNIGNSLIQL	233	257	1
	FVYDRTINIGTSDQNIGNSL	235	254	2
	FVYDRTINI	235	243	1
	FVYDRTINIGTSDQN	235	249	1
	FVYDRTINIGTSDQNIGN	235	252	1
	FVYDRTINIGTSDQNIGNS	235	253	1
	VYDRTINI	236	243	4
	VYDRTINIGTSDQNIGNS	236	253	4
	VYDRTINIGTSDQNIGNSLIQL	236	257	4
	VYDRTINIGTSDQN	236	249	2
	VYDRTINIGTSDQNIGNSL	236	254	2
	VYDRTINIGTSDQNIGNSLIQ	236	256	2
	VYDRTINIGTSDQNIGNSLIQLS	236	258	2
	VYDRTINIGT	236	245	1
	VYDRTINIGTSDQNIGN	236	252	1
	VYDRTINIGTSDQNIGNSLI	236	255	1
	YDRTINIGTSDQNIGNSL	237	254	2
	YDRTINI	237	243	1
	YDRTINIGTSDQN	237	249	1
	YDRTINIGTSDQNIGNSLIQL	237	257	1
	DRTINIGTSDQN	238	249	2
	DRTINIGTSDQNIGNSL	238	254	2
	DRTINIGTSDQNIGNSLIQL	238	257	2
	DRTINIGTSDQNIG	238	251	1
	DRTINIGTSDQNIGNS	238	253	1
	DRTINIGTSDQNIGNSLIQ	238	256	1
	RTINIGTSDQN	239	249	2
	RTINIGTSDQNIGN	239	252	1
	RTINIGTSDQNIGNS	239	253	1
	RTINIGTSDQNIGNSL	239	254	1
	RTINIGTSDQNIGNSLIQ	239	256	1
	RTINIGTSDQNIGNSLIQL	239	257	1
	RTINIGTSDQNIGNSLIQLS	239	258	1
	TINIGTSDQNIGNSLIQL	240	257	2
	TINIGTSDQNIGNSLIQLS	240	258	2
	TINIGTSDQNIGN	240	252	1
	TINIGTSDQNIGNS	240	253	1
	TINIGTSDQNIGNSL	240	254	1
	TINIGTSDQNIGNSLIQ	240	256	1
	INIGTSDQNIGNSLIQL	241	257	1
	IGTSDQNIGNSLIQL	243	257	2
	TSDQNIGNSLIQL	245	257	1
	DQNIGNSLIQL	247	257	1
	DQNIGNSLIQLS	247	258	1
	NIGNSLIQLSYTGALIQNN	249	267	1
	LSYTGALIQNNGGYNH	257	272	1
	YTGALIQNNGGYNH	259	272	1
	YTGALIQNNGGYNHVRMNGIRMA	259	281	1
	YTGALIQNNGGYNHVRMNGIRMAGNNVRVA	259	288	1
	QQFQMPGKNIAVPTPLLVIPN	299	319	2
	QQFQMPGKNIAVPTPLL	299	315	1
	QFQMPGKNIAVPTPLL	300	315	1
	QFQMPGKNIAVPTPLLVIPN	300	319	1
	FQMPGKNIAVPTPLL	301	315	1
	FQMPGKNIAVPTPLLVIPN	301	319	1
	FQMPGKNIAVPTPLLVIPNM	301	320	1
